# Supplementary material for: Tendon-motion tracking in an ultrasound image sequence using optical-flow-based block matching
Source: Biomed Eng Online. 2017 Apr 20;16:47. doi: 10.1186/s12938-017-0335-x (PMC5399340; doi:10.1186/s12938-017-0335-x)
Supplement: Supplementary file 3 — Additional file 3. Ground truth (point coordinates). [file 12938_2017_335_MOESM3_ESM.txt]

0
0
0
0
0
0
0
0
0
0
0
0
0
0
0
0
0
0
0
0
0
0
0
0
0
0
0
0
0
0
0
0
0
0
0
0
0
0
0
0
0
0
0
0
0
0
0
0
0
0
0
0
0
0
0
0
0
0
0
0
0
0
0
0
0
0
0
0
0
0
0
0
0
0
0
0
0
0
0
0
0
0
0
0
0
0
0
0
0
0
0
0
0
0
0
0
0
0
0
0
0
0
0
0
0
0
0
0
0
0
0
0
0
0
0
0
0
0
0
0
0
0
0
0
0
0
0
0
0
0
0
0
0
0
0
0
0
0
0
0
0
0
0
0
0
0
0
0
0
0
0
0
0
0
0
0
0
0
0
0
0
0
10
11
11
11
11
12
12
12
12
12
13
12
13
13
13
13
13
14
14
13
14
14
15
14
14
15
15
15
15
16
16
16
16
17
17
17
17
18
18
17
17
18
18
17
18
18
19
18
19
20
20
20
20
21
22
21
22
22
23
23
23
24
24
24
24
24
25
24
24
25
25
25
25
26
27
27
27
28
29
29
29
30
30
30
30
31
31
32
32
32
32
31
31
31
31
31
32
32
32
32
32
32
32
32
32
32
32
32
32
32
32
32
32
32
32
32
32
32
32
32
33
33
34
34
34
34
35
35
35
35
35
34
34
34
34
34
34
34
34
35
36
36
37
38
39
40
41
42
43
43
44
44
45
45
46
46
47
47
48
48
49
49
50
50
49
50
50
51
51
51
51
51
51
51
51
51
51
51
51
51
51
52
52
52
52
52
52
52
52
52
52
53
53
53
53
53
54
54
54
54
54
55
55
55
55
55
55
55
55
56
56
57
57
58
58
58
58
58
58
58
58
59
59
59
59
59
58
58
58
58
58
58
58
58
58
58
59
59
59
59
59
59
59
59
59
59
59
59
59
59
59
58
58
58
59
59
60
60
61
61
62
62
63
63
63
63
62
62
62
62
62
63
63
63
63
63
64
64
64
64
64
65
65
65
65
65
65
65
65
64
64
65
65
65
64
63
63
62
61
62
63
63
64
65
65
65
66
66
66
66
66
66
66
66
66
66
65
65
65
65
65
64
64
64
64
64
64
64
64
64
64
64
64
64
64
65
65
66
66
66
65
65
64
64
64
64
64
64
63
63
63
63
63
63
63
63
63
63
63
63
63
63
63
63
63
63
63
63
63
63
63
63
63
63
63
63
63
63
63
63
63
63
63
63
63
63
63
63
63
63
63
63
63
63
63
63
63
63
63
63
63
63
63
63
62
62
62
62
62
62
62
62
62
62
62
62
62
62
62
62
62
62
62
62
62
62
62
62
62
62
62
62
62
62
62
62
62
62
62
62
62
62
62
62
62
62
62
62
62
62
62
62
62
62
62
62
62
62
62
61
61
61
61
61
61
61
61
61
61
61
61
61
61
61
61
61
61
61
61
61
61
61
61
61
61
61
61
61
61
61
61
61
61
61
61
61
61
61
61
61
61
61
61
61
61
61
61
61
61
61
61
61
61
61
61
60
60
60
60
60
60
60
60
60
60
60
60
60
60
60
60
60
60
60
60
60
60
60
60
60
60
60
60
60
60
60
60
60
60
60
60
60
60
60
60
60
60
60
60
60
60
60
60
60
60
60
60
60
60
60
59
59
59
59
59
59
59
59
59
59
59
59
59
59
59
59
59
59
59
59
59
59
59
59
59
59
60
60
60
59
59
59
58
57
58
58
58
58
59
58
58
58
58
57
57
58
57
57
57
58
57
57
56
57
56
55
55
55
54
54
55
54
54
54
55
55
54
54
55
55
55
55
56
56
56
55
56
55
55
55
56
55
55
56
56
56
55
56
56
56
56
57
57
57
57
58
59
59
59
60
60
59
60
60
60
60
60
60
60
60
60
60
59
59
60
60
59
59
60
60
59
59
59
59
59
59
59
58
58
58
58
57
57
57
57
56
56
56
56
56
55
55
54
54
54
54
53
53
53
53
52
52
51
51
51
51
51
51
51
51
51
51
51
51
51
51
50
50
50
50
49
49
48
48
48
48
47
47
47
47
48
48
49
49
49
48
48
47
47
47
46
46
45
45
44
44
43
43
42
42
41
41
40
40
39
39
38
38
37
37
37
36
36
36
36
36
36
36
36
36
35
35
34
34
34
34
34
34
34
