# Supplementary material for: Tendon-motion tracking in an ultrasound image sequence using optical-flow-based block matching
Source: Biomed Eng Online. 2017 Apr 20;16:47. doi: 10.1186/s12938-017-0335-x (PMC5399340; doi:10.1186/s12938-017-0335-x)
Supplement: Supplementary file 4 — Additional file 4. Ground truth (point coordinates). [file 12938_2017_335_MOESM4_ESM.txt]

0
0
0
0
1
1
1
1
1
1
2
2
2
2
2
2
2
3
4
5
5
6
7
8
8
9
10
11
11
12
13
14
14
15
16
17
17
18
19
20
20
21
22
23
23
24
25
26
26
27
28
29
29
30
31
32
32
33
34
35
35
36
37
38
38
39
40
41
41
42
43
44
44
45
46
47
47
48
49
50
50
51
52
53
53
54
55
56
56
57
58
59
59
60
60
60
61
61
61
62
62
62
63
63
63
63
64
64
64
65
65
65
66
66
66
67
67
67
67
68
68
68
69
69
69
70
70
70
71
71
71
72
72
72
72
73
73
73
74
74
74
75
75
75
76
76
76
76
77
77
77
78
78
78
79
79
79
80
80
80
80
81
81
81
82
82
82
83
83
83
84
84
84
85
85
85
85
86
86
86
87
87
87
87
88
88
88
88
89
89
89
90
90
90
90
91
91
91
92
92
92
92
93
93
93
94
94
94
94
95
95
95
96
96
96
96
97
97
97
97
98
98
98
99
99
99
99
100
100
99
99
98
98
97
97
96
96
95
95
94
94
93
93
92
92
91
91
90
90
89
88
88
87
87
86
86
85
85
84
84
83
83
82
82
81
81
80
80
79
79
78
78
77
76
76
75
75
74
74
73
73
72
72
71
71
70
70
69
69
68
68
67
67
66
65
65
64
64
63
63
62
