# Supplementary material for: Tendon-motion tracking in an ultrasound image sequence using optical-flow-based block matching
Source: Biomed Eng Online. 2017 Apr 20;16:47. doi: 10.1186/s12938-017-0335-x (PMC5399340; doi:10.1186/s12938-017-0335-x)
Supplement: Supplementary file 6 — Additional file 6. Tracking results (point coordinates). [file 12938_2017_335_MOESM6_ESM.txt]

0	0	0	0
-0.0249416257896087	0.00370386192754779	-0.00187062193422065	0.000277789644566084
-0.070448169131339	0.00842874231032198	-0.00528361268485042	0.000632155673274148
-0.109417705938768	0.0211765208475754	-0.00820632794540757	0.00158823906356815
-0.14597444205117	0.0176905331510611	-0.0109480831538377	0.00132678998632958
-0.174338878129106	0.0153152768284315	-0.0130754158596829	0.00114864576213236
-0.21417814541968	0.018450956937798	-0.016063360906476	0.00138382177033485
-0.25196933770161	0.0218643198906392	-0.0188977003276207	0.00163982399179794
-0.299018951255277	0.016323479152426	-0.0224264213441458	0.00122426093643195
-0.320958604087082	0.0113080997949453	-0.0240718953065311	0.000848107484620897
-0.359086466233464	0.0109364319890659	-0.0269314849675098	0.000820232399179943
-0.39979546400707	0.00987696514012271	-0.0299846598005303	0.000740772385509203
-0.43118992886491	0.0054853041695182	-0.0323392446648683	0.000411397812713865
-0.464071352290603	0.000183697881062983	-0.0348053514217952	1.37773410797237E-05
-0.491846616105875	-0.0086637047163336	-0.0368884962079406	-0.00064977785372502
-0.524559704599369	-0.00657894736841769	-0.0393419778449527	-0.000493421052631326
-0.564286748601717	-0.0135210184552292	-0.0423215061451288	-0.00101407638414219
-0.591697286730493	-0.0212021531100461	-0.044377296504787	-0.00159016148325346
-0.614731116621726	-0.0209629186602882	-0.0461048337466295	-0.00157221889952162
-0.641187756801287	-0.0201896787423124	-0.0480890817600965	-0.00151422590567343
-0.667981066845243	-0.0266148325358841	-0.0500985800133932	-0.00199611244019131
-0.690734338516108	-0.0299043062200965	-0.0518050753887081	-0.00224282296650724
-0.709643962568123	-0.0293959330143565	-0.0532232971926092	-0.00220469497607674
-0.734810034934014	-0.0285628844839394	-0.0551107526200511	-0.00214221633629545
-0.708016724890058	-0.0328349282296685	-0.0531012543667543	-0.00246261961722514
-0.742020381197165	-0.0269309637730686	-0.0556515285897873	-0.00201982228298014
-0.711944539975036	-0.0281570403280966	-0.0533958404981277	-0.00211177802460725
-0.744489293536276	-0.0331083390293898	-0.0558366970152207	-0.00248312542720424
-0.717134867051584	-0.0353981544771003	-0.0537851150288688	-0.00265486158578252
-0.743900121273555	-0.0305322966507191	-0.0557925090955166	-0.00228992224880393
-0.768196463156357	-0.0348342447026653	-0.0576147347367268	-0.0026125683526999
-0.747855992180575	-0.0305066643882412	-0.0560891994135432	-0.00228799982911809
-0.725944395170757	-0.033082706766919	-0.0544458296378068	-0.00248120300751893
-0.745892084638058	-0.0347787081339703	-0.0559419063478543	-0.00260840311004777
-0.767523123427509	-0.0334330143540669	-0.0575642342570632	-0.00250747607655502
-0.744012344561725	-0.0315148667122358	-0.0558009258421293	-0.00236361500341768
-0.723251036255363	-0.0247564935064943	-0.0542438277191522	-0.00185673701298708
-0.746369033612666	-0.0310833902939152	-0.05597767752095	-0.00233125427204364
-0.769430919325941	-0.0269266917293223	-0.0577073189494456	-0.00201950187969917
-0.794400600937593	-0.0306134654818848	-0.0595800450703194	-0.00229600991114136
-0.828432313066799	-0.034970950102533	-0.0621324234800099	-0.00262282125768998
-0.850315854254518	-0.0414131920710901	-0.0637736890690888	-0.00310598940533175
-0.877950838959578	-0.0361201298701275	-0.0658463129219683	-0.00270900974025956
-0.854103390229341	-0.0385637388926838	-0.0640577542672005	-0.00289228041695129
-0.823718934964802	-0.0268583390293955	-0.0617789201223601	-0.00201437542720466
-0.794596991691833	-0.0320659603554319	-0.0595947743768875	-0.00240494702665739
-0.761182507647447	-0.0305878332194141	-0.0570886880735586	-0.00229408749145605
-0.717611816026192	-0.0196813055365723	-0.0538208862019644	-0.00147609791524292
-0.668822741506347	-0.0121069719753919	-0.050161705612976	-0.000908022898154393
-0.641440259199612	-0.0146701982228308	-0.0481080194399709	-0.00110026486671231
-0.611111915579102	-0.0138798701298697	-0.0458333936684326	-0.00104099025974023
-0.649239777725484	-0.00793745727956008	-0.0486929833294113	-0.000595309295967006
-0.624578710156186	-0.00721120984278656	-0.0468434032617139	-0.000540840738208992
-0.599019856281814	-0.00594241285030961	-0.044926489221136	-0.000445680963773221
-0.579998008941686	-0.00232826384142015	-0.0434998506706265	-0.000174619788106511
-0.55800224446574	-0.00468215994531818	-0.0418501683349305	-0.000351161995898863
-0.582971926077448	-0.00665584415584419	-0.0437228944558086	-0.000499188311688314
-0.561537278042238	-0.00845010252905354	-0.0421152958531678	-0.000633757689679015
-0.54063569062572	-0.00539986329459907	-0.040547676796929	-0.00040498974709493
-0.517068800115851	-0.00538277511961383	-0.0387801600086888	-0.000403708133971037
-0.494708309953467	-0.0065063226247446	-0.03710312324651	-0.000487974196855845
-0.519425489166849	-0.00963773069036478	-0.0389569116875137	-0.000722829801777358
-0.491313555487181	-0.00209330143540853	-0.0368485166615386	-0.00015699760765564
-0.466989157782336	-0.000375939849625695	-0.0350241868336752	-2.81954887219271E-05
-0.445302007348801	8.11688311657122E-05	-0.03339765055116	6.08766233742841E-06
-0.468560283816316	0.001324333561179	-0.0351420212862237	9.93250170884252E-05
-0.499337520589336	-0.00214456596035717	-0.0374503140442002	-0.000160842447026788
-0.47442395062177	-0.00957365003417721	-0.0355817962966327	-0.00071802375256329
-0.44805147790828	-0.00541695146958432	-0.033603860843121	-0.000406271360218824
-0.419013702101495	-0.00959928229664797	-0.0314260276576121	-0.000719946172248598
-0.392332615345651	-0.00377648667122088	-0.0294249461509239	-0.000283236500341566
-0.36862544572557	-0.00353298017771664	-0.0276469084294177	-0.000264973513328748
-0.346349123029313	-0.00625854408749404	-0.0259761842271985	-0.000469390806562053
-0.322782232519387	-0.00432758031442404	-0.024208667438954	-0.000324568523581803
-0.294978912882129	-0.00531015037594074	-0.0221234184661597	-0.000398261278195555
-0.26232193603272	-0.00201640464798203	-0.019674145202454	-0.000151230348598652
-0.233985555776769	-0.00545112781954771	-0.0175489166832577	-0.000408834586466078
-0.206546961826007	-0.00537423103212831	-0.0154910221369505	-0.000403067327409623
-0.177116404510627	-0.00825358851674451	-0.0132837303382971	-0.000619019138755839
-0.146956395822372	-0.0106032125768962	-0.0110217296866779	-0.000795240943267217
-0.118423624812181	-0.0146103896103895	-0.00888177186091355	-0.00109577922077921
-0.0918267055224646	-0.0177717019822268	-0.00688700291418485	-0.00133287764866701
-0.0796224229370068	-0.0228554340396414	-0.00597168172027551	-0.00171415755297311
-0.0551858019439919	-0.0323650034176382	-0.00413893514579939	-0.00242737525632286
-0.0216310387894509	-0.0337192412850342	-0.00162232790920882	-0.00252894309637757
0.0117273336108497	-0.0344753930280248	0.000879550020813724	-0.00258565447710186
0.0298233388238032	-0.036846377306901	0.00223675041178524	-0.00276347829801757
0.0563641464694911	-0.0383586807928893	0.00422731098521183	-0.0028769010594667
0.0390537042735559	-0.0393497949418986	0.00292902782051669	-0.0029512346206424
0.0720754068094038	-0.0399307928913188	0.00540565551070529	-0.00299480946684891
0.09050808188681	-0.0437927204374589	0.00678810614151075	-0.00328445403280941
0.121313374481872	-0.0405587833219414	0.0090985030861404	-0.00304190874914561
0.153240899958348	-0.0318096377306887	0.0114930674968761	-0.00238572282980165
0.178210581570056	-0.0345864661654147	0.0133657936177542	-0.0025939849624061
0.198971889876361	-0.0438653451811319	0.0149228917407271	-0.0032899008885849
0.223408510869376	-0.0440105946684923	0.0167556383152032	-0.00330079460013692
0.201188299817204	-0.0461893369788129	0.0150891224862903	-0.00346420027341097
0.222398501276075	-0.0420454545454518	0.0166798875957056	-0.00315340909090889
0.251324053794804	-0.041216678058781	0.0188493040346103	-0.00309125085440858
0.275536228211479	-0.0434125085440868	0.0206652171158609	-0.00325593814080651
0.30073035639947	-0.0401401230348597	0.0225547767299602	-0.00301050922761448
0.329992578782537	-0.0346249145591244	0.0247494434086903	-0.00259686859193433
0.355523376834924	-0.0327366712235104	0.0266642532626193	-0.00245525034176328
0.393959853023716	-0.0244745386192733	0.0295469889767787	-0.0018355903964455
0.430741035712344	-0.0151999316473024	0.0323055776784258	-0.00113999487354768
0.466568320451813	-0.0113337320574161	0.034992624033886	-0.000850029904306204
0.508567886039089	-0.00622436773752355	0.0381425914529316	-0.000466827580314266
0.541337086176611	-0.00643796992481072	0.0406002814632458	-0.000482847744360804
0.57045902944958	-0.00203349282296728	0.0427844272087185	-0.000152511961722546
0.606033811790667	0.00287081339713069	0.0454525358843	0.000215311004784802
0.648033377377942	-0.00168745727956576	0.0486025033033457	-0.000126559295967432
0.692894636812866	-0.00058954203691286	0.051967097760965	-4.42156527684645E-05
0.657123463717483	0.00299897470949873	0.0492842597788112	0.000224923103212404
0.691239343312759	0.00148239917976412	0.0518429507484569	0.000111179938482309
0.724737994823272	0.00433612440191666	0.0543553496117454	0.00032520933014375
0.754954115155556	0.00814251537935462	0.0566215586366667	0.000610688653451597
0.797823411225977	0.00723257006151812	0.0598367558419483	0.000542442754613859
0.852279761797035	0.014319890635683	0.0639209821347777	0.00107399179767622
0.904603869893378	0.0137346206425164	0.0678452902420034	0.00103009654818873
0.952944051260715	0.0151273069036222	0.0714708038445536	0.00113454801777166
0.992895541839403	0.0114490772385523	0.0744671656379552	0.00085868079289142
1.03570872626568	0.0140379357484619	0.0776781544699261	0.00105284518113464
1.07170434593735	0.0184894053315077	0.0803778259453011	0.00138670539986308
1.11465780947384	0.0171864319890673	0.083599335710538	0.00128898239918005
1.16813220627364	0.0209842788790127	0.087609915470523	0.00157382091592595
1.20642840335222	0.0234150717703372	0.0904821302514165	0.00175613038277529
1.24233985555776	0.0284090909090935	0.0931754891668319	0.00213068181818201
1.30302459862077	0.0400717703349258	0.0977268448965574	0.00300538277511944
1.33960939055515	0.0447154818865343	0.100470704291637	0.00335366114149007
1.37922421126939	0.0501708817498283	0.103441815845204	0.00376281613123712
1.41925986931415	0.0503844839371155	0.106444490198561	0.00377883629528366
1.45407714446031	0.0533535543403971	0.109055785834524	0.00400151657552978
1.48925914529298	0.0473043403964439	0.111694435896973	0.00354782552973329
1.53816044310099	0.0548957621326025	0.115362033232574	0.00411718215994519
1.5706490850182	0.0476546479835989	0.117798681376365	0.00357409859876991
1.60296939200316	0.0583774777853705	0.120222704400237	0.00437831083390279
1.63961029558169	0.0648624401913906	0.122970772168627	0.0048646830143543
1.68458377830473	0.063726076555028	0.126343783372855	0.0047794557416271
1.72868753054468	0.0695018796992457	0.129651564790851	0.00521264097744343
1.75926837656345	0.0661953178400552	0.131945128242259	0.00496464883800414
1.72764946512933	0.0644224196855774	0.1295737098847	0.0048316814764183
1.76541260158922	0.069463431305536	0.132405945119191	0.0052097573479152
1.81119970315132	0.0730092276144916	0.135839977736349	0.00547569207108687
1.84293083787355	0.077285543403967	0.138219812840516	0.00579641575529752
1.88080619762161	0.0740644224196885	0.141060464821621	0.00555483168147664
1.91264955563196	0.0682416267942614	0.143448716672397	0.0051181220095696
1.9462323746086	0.0775034176350005	0.145967428095645	0.00581275632262503
1.98253660832262	0.0672889610389618	0.148690245624196	0.00504667207792213
2.01482885948559	0.0652383800410092	0.151112164461419	0.00489287850307569
2.06614295798869	0.0727870813397118	0.154960721849152	0.00545903110047838
2.12301210925483	0.067306049213947	0.159225908194112	0.00504795369104603
2.20928376201425	0.0572795625427247	0.165696282151069	0.00429596719070435
2.27900247977266	0.050546821599454	0.170925185982949	0.00379101161995905
2.36777110069323	0.0436602870813374	0.177582832551992	0.00327452153110031
2.48947725668364	0.0319292549555712	0.186710794251273	0.00239469412166784
2.62911108295475	0.0178186944634291	0.197183331221606	0.00133640208475718
2.76767878798847	0.00841165413533673	0.207575909099135	0.000630874060150255
2.93362897532899	0.00847146274777799	0.220022173149674	0.000635359706083349
3.35317573804912	-0.0167634996582393	0.251488180353684	-0.00125726247436795
3.51735840860135	-0.015998803827749	0.263801880645102	-0.00119991028708117
3.68726446684889	-0.0350435748462061	0.276544835013667	-0.00262826811346546
3.84395623291761	-0.045992822966511	0.28829671746882	-0.00344946172248832
3.99815103082523	-0.0475393028024627	0.299861327311892	-0.0035654477101847
4.16791680996255	-0.0572368421052616	0.312593760747191	-0.00429276315789462
4.32166271471755	-0.0617652084757339	0.324124703603816	-0.00463239063568004
4.46205404818363	-0.0727144565960387	0.334654053613772	-0.0054535842447029
4.61366771046391	-0.0749145591250837	0.346025078284794	-0.00561859193438128
4.79690028417832	-0.0831980519480524	0.359767521313374	-0.00623985389610393
4.96287852734088	-0.0911910457963074	0.372215889550566	-0.00683932843472306
5.15096475826743	-0.0953819207108708	0.386322356870058	-0.00715364405331531
5.32084276069287	-0.0944377990430638	0.399063207051965	-0.00708283492822979
5.51271652759425	-0.108121155160632	0.413453739569569	-0.00810908663704737
5.86619182942059	-0.111876281613128	0.439964387206544	-0.0083907211209846
6.21745072130614	-0.128272385509227	0.46630880409796	-0.00962042891319204
6.59943073832062	-0.138679084073821	0.494957305374047	-0.0104009313055366
6.98390772349632	-0.140956083390293	0.523793079262224	-0.010571706254272
7.39638441906351	-0.160329801777173	0.554728831429763	-0.012024735133288
7.86326135355768	-0.174935919343817	0.589744601516826	-0.0131201939507863
8.83923923470957	-0.196603725222147	0.662942942603218	-0.014745279391661
9.30000000000001	-0.200000000000003	0.697500000000001	-0.0150000000000002
9.86060257153935	-0.177965601965603	0.739545192865451	-0.0133474201474202
10.4410994482063	-0.169651105651106	0.783082458615475	-0.0127238329238329
10.9267478568077	-0.158392137592138	0.819506089260574	-0.0118794103194103
11.44729656069	-0.162519901719904	0.85854724205175	-0.0121889926289928
11.9244188385224	-0.16231154791155	0.89433141288918	-0.0121733660933662
12.3444728810744	-0.160872727272732	0.925835466080576	-0.0120654545454549
12.7663458315237	-0.166572972972979	0.957475937364275	-0.0124929729729734
13.175031699717	-0.170197542997549	0.988127377478771	-0.0127648157248162
13.4134602099323	-0.171895823095824	1.00600951574492	-0.0128921867321868
13.6416573632249	-0.17972285012285	1.02312430224186	-0.0134792137592138
14.0829319979129	-0.187141031941032	1.05621989984347	-0.0140355773955774
14.3045356100774	-0.191815233415234	1.07284017075581	-0.0143861425061425
14.5736202971466	-0.191952825552832	1.09302152228599	-0.0143964619164624
14.7905629578241	-0.194272235872241	1.10929222183681	-0.014570417690418
15.078405132585	-0.199465356265357	1.13088038494387	-0.0149599017199018
15.301259243929	-0.209497788697789	1.14759444329467	-0.0157123341523342
15.5634472385539	-0.219789680589685	1.16725854289154	-0.0164842260442263
15.7558346426167	-0.209501719901724	1.18168759819625	-0.0157126289926293
16.3529669477618	-0.228929729729735	1.22647252108213	-0.0171697297297301
16.5821493428321	-0.230124815724821	1.24366120071241	-0.0172593611793616
16.8306197403975	-0.227994103194106	1.26229648052982	-0.017099557739558
17.0575285005961	-0.237818181818184	1.27931463754471	-0.0178363636363638
17.2702270428464	-0.249938083538083	1.29526702821348	-0.0187453562653562
17.5244573154202	-0.255713022113021	1.31433429865651	-0.0191784766584766
17.8741802526067	-0.259192137592137	1.3405635189455	-0.0194394103194103
18.0655066270627	-0.263571498771498	1.3549129970297	-0.0197678624078623
18.3095813305428	-0.267656019656023	1.37321859979071	-0.0200742014742017
18.5916257363808	-0.271017199017201	1.39437193022856	-0.0203262899262901
18.8156166651606	-0.27626928746929	1.41117124988705	-0.0207201965601968
19.0814803694948	-0.288267321867323	1.43111102771211	-0.0216200491400492
19.365116319743	-0.304424570024572	1.45238372398073	-0.0228318427518429
19.7943027956964	-0.315306142506145	1.48457270967723	-0.0236479606879609
20.1819954352408	-0.330181818181821	1.51364965764306	-0.0247636363636365
20.41970396108	-0.348674201474203	1.531477797081	-0.0261505651105653
20.8516945867086	-0.346657493857492	1.56387709400314	-0.0259993120393119
21.1170277762394	-0.365016216216219	1.58377708321795	-0.0273762162162164
21.3691359895996	-0.376133660933661	1.60268519921997	-0.0282100245700246
21.6564097556426	-0.379353316953313	1.62423073167319	-0.0284514987714985
22.3	-0.399999999999999	1.6725	-0.0299999999999999
22.534270935646	-0.388819556494795	1.69007032017345	-0.0291614667371096
22.7864240253244	-0.379081290248884	1.70898180189933	-0.0284310967686663
23.0396441571158	-0.373326860194481	1.72797331178368	-0.0279995145145861
23.2928274943516	-0.365110733511344	1.74696206207637	-0.0273833050133508
23.5376952620168	-0.355763711393202	1.76532714465126	-0.0266822783544901
23.7838876336843	-0.34757328687904	1.78379157252633	-0.026067996515928
24.0292705251283	-0.332060600002855	1.80219528938462	-0.0249045450002141
24.2915421176027	-0.328959204946237	1.8218656588202	-0.0246719403709678
24.5426649597237	-0.309976725258096	1.84069987197927	-0.0232482543943572
24.9167184121781	-0.304939100138505	1.86875388091336	-0.0228704325103879
25.1994109830228	-0.293273171219283	1.88995582372671	-0.0219954878414462
25.4456033546904	-0.28928362343467	1.90842025160178	-0.0216962717576003
25.6748334362162	-0.279194094212727	1.92561250771622	-0.0209395570659545
25.9473707097092	-0.268479145545676	1.94605280322819	-0.0201359359159257
26.2008116088343	-0.2645295789128	1.96506087066257	-0.01983971841846
26.4623105156408	-0.250673254037387	1.98467328867306	-0.0188004940528041
26.7435680988162	-0.248619936315741	2.00576760741121	-0.0186464952236806
27.0797599535355	-0.251727042965463	2.03098199651516	-0.0188795282224097
27.3493168680231	-0.244641811717337	2.05119876510173	-0.0183481358788002
27.7316123009369	-0.231439464252567	2.07987092257027	-0.0173579598189425
28.4287219517535	-0.221375637199607	2.13215414638151	-0.0166031727899705
28.8298929917015	-0.220104807733499	2.16224197437761	-0.0165078605800124
29.098198891298	-0.218825410877734	2.18236491684735	-0.0164119058158301
29.4734665640879	-0.22306341296246	2.21050999230659	-0.0167297559721845
29.6972510513816	-0.229848785572521	2.22729382885362	-0.0172386589179391
29.9040364539779	-0.230459926034868	2.24280273404834	-0.0172844944526151
30.1273426120486	-0.236040152499541	2.25955069590364	-0.0177030114374656
30.3503912082298	-0.238607513600734	2.27627934061723	-0.017895563520055
30.5518046057053	-0.239010180914711	2.2913853454279	-0.0179257635686033
30.7306629405844	-0.238190567303988	2.30479972054383	-0.0178642925477991
30.91375264936	-0.232724572701443	2.318531448702	-0.0174543429526082
31.083964263668	-0.231128182428286	2.3312973197751	-0.0173346136821214
31.2721684156751	-0.233921151457174	2.34541263117563	-0.0175440863592881
31.4466481984351	-0.219396570188344	2.35849861488263	-0.0164547427641258
31.6179268548561	-0.211745891222712	2.37134451411421	-0.0158809418417034
31.7706242606879	-0.212648322933475	2.38279681955159	-0.0159486242200106
31.9143437949479	-0.207507889137979	2.39357578462109	-0.0155630916853484
32.0690649013389	-0.20099096140391	2.40517986760042	-0.0150743221052933
32.2008262050217	-0.200131366641443	2.41506196537662	-0.0150098524981082
32.3046236464317	-0.19547070666686	2.42284677348237	-0.0146603030000145
32.5495282086525	-0.193331715048622	2.44121461564894	-0.0144998786286466
32.6677491158663	-0.196147530449934	2.45008118368998	-0.0147110647837451
32.7711418171645	-0.19350877443491	2.45783563628734	-0.0145131580826183
32.9346568223492	-0.198614938671774	2.47009926167619	-0.0148961204003831
33.0283357609631	-0.196130395670615	2.47712518207223	-0.0147097796752961
33.152002262409	-0.195630631273829	2.48640016968068	-0.0146722973455372
33.2772141351911	-0.196495937629408	2.49579106013933	-0.0147371953222056
33.3839551410508	-0.196701554981225	2.50379663557881	-0.0147526166235918
33.5012561843741	-0.195507832022052	2.51259421382806	-0.0146630874016539
33.5979522765491	-0.200953836048726	2.51984642074118	-0.0150715377036544
33.6934709429441	-0.19633315722588	2.52701032072081	-0.014724986791941
33.7996232359139	-0.202972884211732	2.53497174269354	-0.0152229663158799
33.9207141184663	-0.19865777562007	2.54405355888497	-0.0148993331715053
34.0442334416898	-0.203249896477381	2.55331750812673	-0.0152437422358036
34.1555369724466	-0.201225136721263	2.5616652729335	-0.0150918852540947
34.2715502063232	-0.20181057501464	2.57036626547424	-0.015135793126098
34.4	-0.200000000000003	2.58	-0.0150000000000002
34.5238520915352	-0.202516291723533	2.58928890686514	-0.015188721879265
34.6417915476541	-0.200766456674415	2.59813436607406	-0.0150574842505812
34.773122535643	-0.20024765227452	2.60798419017323	-0.015018573920589
35.0666006975325	-0.200808937174052	2.62999505231494	-0.0150606702880539
35.2350520721087	-0.203382170843916	2.64262890540815	-0.0152536628132937
35.3817324182645	-0.203515035385358	2.65362993136984	-0.0152636276539019
35.5208947114407	-0.203580111895448	2.66406710335805	-0.0152685083921586
35.697177391204	-0.203094749591017	2.6772883043403	-0.0152321062193263
35.8598335999417	-0.204447798696663	2.68948751999563	-0.0153335849022497
36.0500168464123	-0.20588671264202	2.70375126348092	-0.0154415034481515
36.2211700212781	-0.207592259510662	2.71658775159585	-0.0155694194632996
36.4149165116089	-0.209289671815547	2.73111873837066	-0.015696725386166
36.6082322801543	-0.20877267509649	2.74561742101157	-0.0156579506322368
36.8594997070849	-0.210688816782508	2.76446247803136	-0.0158016612586881
37.0735684343764	-0.212179249631689	2.78051763257823	-0.0159134437223766
37.294920275492	-0.213252108207776	2.7971190206619	-0.0159939081155832
37.504955880612	-0.215717784867905	2.8128716910459	-0.0161788338650929
37.7138167899541	-0.216374876851745	2.82853625924656	-0.0162281157638809
37.9177439770282	-0.219759759216913	2.84383079827711	-0.0164819819412685
38.1541710806291	-0.220873290611813	2.86156283104718	-0.016565496795886
38.3705108864248	-0.223976174766584	2.87778831648186	-0.0167982131074938
38.5769049346329	-0.224653151239622	2.89326787009746	-0.0168489863429716
38.7654044504882	-0.226914559965294	2.90740533378662	-0.0170185919973971
39.3610926795509	-0.23109030269616	2.95208195096632	-0.017331772702212
39.5527247174811	-0.233874131183399	2.96645435381108	-0.0175405598387549
39.9476574380705	-0.237306013250304	2.99607430785528	-0.0177979509937728
40.2046808743136	-0.241244045951248	3.01535106557352	-0.0180933034463436
40.4667163458766	-0.243698876526359	3.03500372594074	-0.0182774157394769
40.9008447489277	-0.245465884543428	3.06756335616958	-0.0184099413407571
41.3444490312554	-0.248708863962982	3.10083367734416	-0.0186531647972236
41.5768821692108	-0.251382423919232	3.11826616269081	-0.0188536817939424
42.0098358764839	-0.253416968700009	3.15073769073629	-0.0190062726525007
42.3975246397752	-0.258914126121894	3.17981434798314	-0.0194185594591421
42.8146199540442	-0.262380354124673	3.21109649655331	-0.0196785265593505
43.0709385728205	-0.266282233208905	3.23032039296154	-0.0199711674906679
43.4705700765222	-0.268605103082997	3.26029275573916	-0.0201453827312248
43.7561386201726	-0.272009869937364	3.28171039651294	-0.0204007402453023
43.9794482875849	-0.276466707038203	3.29845862156887	-0.0207350030278652
44.4035917765225	-0.278790480752718	3.33026938323919	-0.0209092860564539
44.6471845243696	-0.279698840372745	3.34853883932772	-0.0209774130279559
44.871708044086	-0.281625828143781	3.36537810330645	-0.0211219371107836
45.2879419147845	-0.283231048726037	3.39659564360884	-0.0212423286544528
45.5033811204837	-0.287003678630498	3.41275358403628	-0.0215252758972873
46.1267138568571	-0.289491047460658	3.45950353926428	-0.0217118285595493
46.3328729659095	-0.292264029862885	3.47496547244321	-0.0219198022397164
46.5667940518505	-0.295338894964701	3.49250955388879	-0.0221504171223526
46.9422659790498	-0.295080396605172	3.52066994842873	-0.0221310297453879
47.1087203708032	-0.297790110178141	3.53315402781024	-0.0223342582633606
47.3	-0.299999999999997	3.5475	-0.0224999999999998
47.4508457210703	-0.283882076314065	3.55881342908027	-0.0212911557235548
47.6081817825685	-0.277095065182451	3.57061363369263	-0.0207821298886838
47.7766753955889	-0.269908625513423	3.58325065466917	-0.0202431469135067
47.9494715938369	-0.265403595452106	3.59621036953777	-0.019905269658908
48.0776011234093	-0.252337043871655	3.6058200842557	-0.0189252782903742
48.1961774552731	-0.239574974700872	3.61471330914548	-0.0179681231025654
48.3380169174349	-0.237090005357459	3.62535126880761	-0.0177817504018094
48.4659641340738	-0.229042502529907	3.63494731005554	-0.017178187689743
48.6074754329555	-0.218847252812665	3.64556065747167	-0.0164135439609499
48.7319587038605	-0.213507351628074	3.65489690278954	-0.0160130513721056
48.8394504093754	-0.207984106196797	3.66295878070315	-0.0155988079647598
48.9368784409683	-0.201321507232571	3.67026588307262	-0.0150991130424428
49.0573143647524	-0.192638847550448	3.67929857735643	-0.0144479135662836
49.1731924652024	-0.185265789630336	3.68798943489018	-0.0138949342222752
49.2802101570905	-0.183995475921186	3.69601576178179	-0.013799660694089
49.4654036348076	-0.168250788737424	3.70990527261057	-0.0126188091553068
49.5815005107776	-0.166964105006251	3.71861253830832	-0.0125223078754688
49.6806422839441	-0.160160723852606	3.72604817129581	-0.0120120542889454
49.8232839230127	-0.149965474135364	3.73674629422595	-0.0112474105601523
49.9264001181267	-0.143204655038986	3.7444800088595	-0.0107403491279239
50.0428980825501	-0.131211976903387	3.75321735619126	-0.00984089826775403
50.1576823053998	-0.120682778736828	3.76182617290498	-0.00905120840526212
50.2835511545983	-0.111951008988626	3.77126633659488	-0.00839632567414697
50.4043881668359	-0.108447824275252	3.78032911251269	-0.00813358682064393
50.5471391936646	-0.0881522709685072	3.79103543952484	-0.00661142032263804
50.6544485862461	-0.0860994702065554	3.79908364396846	-0.00645746026549165
50.846825193538	-0.0823998452288777	3.81351188951535	-0.00617998839216583
51.0273149975742	-0.0689666051550688	3.82704862481806	-0.00517249538663016
51.1970118759549	-0.0565744984820498	3.83977589069662	-0.00424308738615373
51.3760431765241	-0.0432493005536045	3.85320323823931	-0.00324369754152034
51.5407082179438	-0.0355291981665573	3.86555311634578	-0.0026646898624918
51.7355278185429	-0.0307033156735486	3.88016458639072	-0.00230274867551614
51.8812687774788	-0.00659354723495653	3.89109515831091	-0.00049451604262174
52.0549036152203	0.00524197868920595	3.90411777114152	0.000393148401690446
52.2275539631216	0.0212485862253686	3.91706654723412	0.00159364396690265
52.6146772458392	0.03946187273052	3.94610079343794	0.002959640454789
52.7569177964544	0.0536186677778474	3.95676883473408	0.00402140008333856
52.9126130415523	0.0576915292576956	3.96844597811642	0.00432686469432717
53.0511344083267	0.0718581463182346	3.9788350806245	0.0053893609738676
53.165298767203	0.0786451574498486	3.98739740754022	0.00589838680873864
53.3207752367808	0.0926578963033506	3.99905814275856	0.0069493422227513
53.4761787811853	0.0978046312280512	4.0107134085889	0.00733534734210384
53.6180182433471	0.11030805405084	4.02135136825103	0.00827310405381301
53.7771045090057	0.114790166081313	4.03328283817542	0.0086092624560985
53.8975039702031	0.124913387701646	4.04231279776523	0.00936850407762346
54.0475110517799	0.134224656229541	4.05356332888349	0.0100668492172156
54.2358767745376	0.140680992916245	4.06769075809032	0.0105510744687184
54.4203410005213	0.146070004166916	4.0815255750391	0.0109552503125187
54.6193173360012	0.154543127567116	4.09644880020009	0.0115907345675337
54.784419928461	0.166165843204951	4.10883149463457	0.0124624382403713
54.9476993915871	0.18313173403179	4.12107745436903	0.0137348800523842
55.1018996706313	0.189666646824215	4.13264247529735	0.0142249985118161
55.24486947298	0.206056312875766	4.1433652104735	0.0154542234656825
55.3972466226905	0.22236412881719	4.15479349670179	0.0166773096612893
55.5409456767727	0.243789213643666	4.16557092575795	0.0182841910232749
55.7822550753811	0.264130603012084	4.18366913065358	0.0198097952259063
55.9164009317547	0.276519435680697	4.1937300698816	0.0207389576760523
56.0354512772452	0.28992648371927	4.20265884579339	0.0217444862789453
56.1438180848403	0.301388773141255	4.21078635636302	0.0226041579855941
56.2156129180013	0.315925352699566	4.2161709688501	0.0236944014524674
56.2876265266825	0.328769271980477	4.22157198950118	0.0246576953985358
56.3717092515527	0.338938329662483	4.22787819386645	0.0254203747246862
56.4683715688254	0.349388951723313	4.2351278676619	0.0262041713792485
56.527914972864	0.360723554973511	4.2395936229648	0.0270542666230133
56.6109767453073	0.375865825346743	4.24582325589805	0.0281899369010057
56.6620608292375	0.385131257812965	4.24965456219281	0.0288848443359724
56.730902192878	0.394409786296805	4.25481766446585	0.0295807339722604
56.8371906330327	0.409096970057739	4.26278929747745	0.0306822727543304
56.9011095474722	0.424733615096137	4.26758321606041	0.0318550211322103
56.981546013675	0.441761712006667	4.27361595102562	0.0331321284005
57.0293120022179	0.450146437287934	4.27719840016634	0.033760982796595
57.1127748631146	0.459906244419308	4.2834581147336	0.0344929683314481
57.2243868409237	0.474580332162631	4.29182901306928	0.0355935249121973
57.3039117424596	0.489287159949996	4.29779338068447	0.0366965369962497
57.3963079370915	0.504491636406925	4.30472309528186	0.0378368727305194
57.6234333894837	0.536691469730343	4.32175750421128	0.0402518602297757
57.7343890407326	0.562615036609323	4.33007917805494	0.0421961277456992
57.8328015621657	0.581771236383119	4.33746011716243	0.0436328427287339
57.9852151744629	0.607269182689443	4.34889113808472	0.0455451887017082
58.1136728673154	0.628190070837547	4.35852546504865	0.0471142553128161
58.246907159022	0.648017441514376	4.36851803692665	0.0486013081135782
58.3751096137678	0.673269837490324	4.37813322103258	0.0504952378117743
58.5040048576603	0.697356687898086	4.38780036432452	0.0523017515923565
58.6842029610031	0.720916423596641	4.40131522207523	0.0540687317697481
58.8346840562066	0.748362402523959	4.41260130421549	0.0561271801892969
59.057652773718	0.768356747425436	4.42932395802885	0.0576267560569077
59.2031384945471	0.789002619203522	4.44023538709104	0.0591751964402642
59.4	0.799999999999997	4.455	0.0599999999999998
59.5596271453334	0.801876653162353	4.4669720359	0.0601407489871764
59.7281002050731	0.804605417350253	4.47960751538048	0.0603454063012689
59.8368094040673	0.807596678608498	4.48776070530504	0.0605697508956373
59.9772960865213	0.810176783741248	4.4982972064891	0.0607632587805936
60.1401287200019	0.812555663441252	4.51050965400015	0.0609416747580939
60.2746051121799	0.814365353065256	4.52059538341349	0.0610774014798942
60.43503362955	0.815658084173165	4.53262752221625	0.0611743563129874
60.558475745221	0.818722670505906	4.54188568089158	0.061404200287943
60.7685276848709	0.822111025546583	4.55763957636532	0.0616583269159937
60.8582813529943	0.824926842334342	4.56437110147457	0.0618695131750757
60.9431651448939	0.827453041818728	4.57073738586704	0.0620589781364046
61.0642339664558	0.829282485686541	4.57981754748419	0.0621961864264906
61.1618780669417	0.831579335052062	4.58714085502063	0.0623684501289047
61.2395803325114	0.834285666454612	4.59296852493835	0.0625714249840959
61.2880633407387	0.83588073793819	4.59660475055541	0.0626910553453642
61.3537758477576	0.837412194060327	4.60153318858182	0.0628059145545246
61.4079917482483	0.839192084909762	4.60559938111862	0.0629394063682321
61.4654131368863	0.841000770080683	4.60990598526647	0.0630750577560512
61.5292455018188	0.843284561556224	4.61469341263641	0.0632463421167168
61.5781908400674	0.844911105902831	4.61836431300505	0.0633683329427123
61.6189375259393	0.846247028492982	4.62142031444544	0.0634685271369737
61.6562937916555	0.847734623497502	4.62422203437416	0.0635800967623126
61.6897664851932	0.848479258043987	4.62673248638949	0.063635944353299
61.7205576646078	0.849644758429029	4.62904182484558	0.0637233568821772
61.7470645858255	0.850240399102681	4.63102984393691	0.0637680299327011
61.7897222357852	0.850904007767767	4.63422916768389	0.0638178005825825
61.8193113571446	0.852775638664738	4.63644835178584	0.0639581728998554
61.854386794756	0.854616466334072	4.6390790096067	0.0640962349750554
61.8135784648812	0.857124250845409	4.63601838486609	0.0642843188134057
61.7816776934156	0.858923226303268	4.63362582700617	0.0644192419727451
61.8253832914235	0.859702012254324	4.63690374685676	0.0644776509190743
61.8576231049046	0.86102018950681	4.63932173286785	0.0645765142130108
61.8966129366959	0.861957679043755	4.64224597025219	0.0646468259282816
61.9428459388198	0.863124853517256	4.64571344541149	0.0647343640137942
61.9786919264666	0.864493923058888	4.64840189448499	0.0648370442294166
62.0230139645028	0.866030401446409	4.65172604733771	0.0649522801084807
62.0592914601694	0.866839990625095	4.6544468595127	0.0650129992968822
62.1013326701008	0.868440754009434	4.65759995025756	0.0651330565507076
62.1373019457532	0.869832256336416	4.66029764593149	0.0652374192252312
62.1809767217597	0.871291726654832	4.66357325413198	0.0653468794991124
62.2297063059984	0.873387350587599	4.66722797294988	0.0655040512940699
62.2860489245868	0.875679512505435	4.67145366934401	0.0656759634379076
62.332004528698	0.876843003984327	4.67490033965235	0.0657632252988245
62.3711176484949	0.878048682492377	4.67783382363712	0.0658536511869283
62.4245629989502	0.879469983593928	4.68184222492126	0.0659602487695446
62.4741247772271	0.880983359560709	4.68555935829203	0.0660737519670532
62.5285564317277	0.881694847155714	4.68964173237958	0.0661271135366786
62.5947312687678	0.882850637827694	4.69460484515759	0.0662137978370771
62.7194370864969	0.885411993169711	4.70395778148727	0.0664058994877283
62.7891564536998	0.886866106405051	4.70918673402749	0.0665149579803788
62.8660265252313	0.88867110858137	4.71495198939235	0.0666503331436028
62.9394137106027	0.890455352060798	4.7204560282952	0.0667841514045598
63.0385064451551	0.892848628921541	4.72788798338663	0.0669636471691156
63.1120477405336	0.894755080858467	4.73340358054002	0.067106631064385
63.1637362369082	0.895433421501984	4.73728021776812	0.0671575066126488
63.2251336637289	0.897124920480792	4.74188502477966	0.0672843690360594
63.2713358438514	0.898855927947224	4.74535018828886	0.0674141945960418
63.3189558360391	0.900325777614079	4.74892168770293	0.0675244333210559
63.3499319474622	0.901673084005751	4.75124489605967	0.0676254813004313
63.3932985034544	0.902372183346159	4.75449738775908	0.067677913750962
63.4308705231805	0.903123514246481	4.75731528923854	0.0677342635684861
63.4035314079246	0.904369036059855	4.75526485559434	0.0678276777044891
63.3671614462537	0.905583754645583	4.75253710846903	0.0679187815984188
63.342288091111	0.906420129239621	4.75067160683333	0.0679815096929715
63.3882745172237	0.907237754042917	4.75412058879178	0.0680428315532188
63.4250759869144	0.908048682492371	4.75688069901858	0.0681036511869278
63.3979526256683	0.90934174841798	4.75484644692512	0.0682006311313485
63.3493771514367	0.91073860782803	4.75120328635775	0.0683053955871022
63.400449207783	0.911337261860908	4.75503369058372	0.0683502946395681
63.3614901979932	0.911947299695306	4.75211176484949	0.068396047477148
63.3999868777618	0.912251314159434	4.75499901583213	0.0684188485619575
63.4330588852811	0.912809120433913	4.75747941639608	0.0684606840325435
63.3916957593809	0.914193926407059	4.75437718195357	0.0685645444805294
63.3432127511535	0.915614223055535	4.75074095633651	0.0686710667291651
63.3141167818168	0.916732514146041	4.74855875863626	0.0687549385609531
63.3591169038842	0.917278266983615	4.75193376779131	0.0687958700237711
63.4041478479529	0.917284293702068	4.75531108859647	0.0687963220276551
63.4413808256634	0.918178256939086	4.75810356192475	0.0688633692704315
63.4052574400039	0.919017310074658	4.75539430800029	0.0689262982555993
63.4468979639169	0.919631365721358	4.75851734729376	0.0689723524291018
63.4085553941554	0.92105233200521	4.75564165456165	0.0690789249003908
63.4588260784648	0.920806575819455	4.75941195588486	0.0690604931864591
63.4293294231098	0.921898081494618	4.75719970673323	0.0691423561120963
63.4658843167891	0.922860347540755	4.75994132375918	0.0692145260655566
63.4996344083396	0.923728864633198	4.76247258062547	0.0692796648474898
63.5448502844168	0.924472159908923	4.76586377133126	0.0693354119931692
63.5878161543907	0.924898717648233	4.7690862115793	0.0693674038236175
63.6225525499866	0.925422372518156	4.77169144124899	0.0694066779388617
63.675936256439	0.926633742926967	4.77569521923292	0.0694975307195225
63.7127069041283	0.927518331268615	4.77845301780962	0.0695638748451461
63.7496008398232	0.928210064619805	4.78122006298674	0.0696157548464853
63.779960511218	0.929237285298143	4.78349703834135	0.0696927963973607
63.8220633651522	0.929844644591007	4.78665475238641	0.0697383483443255
63.8643203290935	0.930121204004408	4.78982402468201	0.0697590903003306
63.9254095359	0.930479458934599	4.7944057151925	0.0697859594200949
63.962611691609	0.931086818227463	4.79719587687068	0.0698315113670597
64.0137453919581	0.93163926741888	4.80103090439686	0.069872945056416
64.063892788262	0.932506445240556	4.80479195911965	0.0699379833930417
64.1004476819413	0.932965145478278	4.8075335761456	0.0699723859108708
64.1437525939308	0.93394883985669	4.81078144454481	0.0700461629892517
64.1810163936427	0.933938795325936	4.8135762295232	0.0700454096494452
64.2180644393447	0.933755984866231	4.81635483295085	0.0700316988649673
64.2499343888088	0.933739913617025	4.81874507916066	0.0700304935212769
64.2948112228705	0.933445274048267	4.82211084171529	0.0700083955536201
64.3253866482751	0.933233669267075	4.82440399862063	0.0699925251950306
64.3685990942603	0.933678307161742	4.82764493206952	0.0700258730371306
64.3935340934059	0.934116918337956	4.82951505700544	0.0700587688753467
64.4148012743829	0.933676298255591	4.83111009557872	0.0700257223691693
64.4490753399575	0.933596611644951	4.83368065049681	0.0700197458733713
64.4772774712531	0.933493487795886	4.83579581034398	0.0700120115846914
64.4515102780694	0.933364917802244	4.8338632708552	0.0700023688351683
64.4858768096482	0.933449291860569	4.83644076072361	0.0700086968895427
64.5322639217792	0.933302641711578	4.83991979413344	0.0699976981283683
64.5649044212788	0.932772290487819	4.84236783159591	0.0699579217865864
64.5988086228363	0.932674523721822	4.84491064671272	0.0699505892791366
64.5679249774175	0.932699300231015	4.84259437330631	0.0699524475173261
64.5908873684724	0.932395955402271	4.84431655263543	0.0699296966551703
64.6200449818119	0.931582348411283	4.84650337363589	0.0698686761308462
64.6709012841483	0.930839053135557	4.85031759631112	0.0698129289851668
64.7043123336832	0.930350219305581	4.85282342502624	0.0697762664479185
64.7512850638412	0.931189942076529	4.85634637978809	0.0698392456557396
64.7911070896706	0.931536813205199	4.8593330317253	0.0698652609903899
64.8260592392763	0.931799979910927	4.86195444294572	0.0698849984933195
64.8672374331681	0.930842401312475	4.86504280748761	0.0698131800984356
64.9032991748248	0.93074865235878	4.86774743811186	0.0698061489269085
64.9372341983838	0.930824321157118	4.87029256487879	0.0698118240867839
64.9700596298918	0.930719188401902	4.87275447224189	0.0698039391301426
65.0153371499719	0.931061372082894	4.87615028624789	0.0698296029062171
65.0424913332193	0.931145076505835	4.87818684999145	0.0698358807379376
65.0764263567784	0.932120735259637	4.88073197675838	0.0699090551444728
65.0489331315153	0.932315599156247	4.87866998486365	0.0699236699367185
65.083885281121	0.932334348946988	4.88129139608408	0.0699250761710241
65.1145223505285	0.93273010345866	4.88358917628964	0.0699547577593995
65.1510772442078	0.93271336257407	4.88633079331559	0.0699535021930553
65.2019951905471	0.932390598319202	4.89014963929103	0.0699292948739401
65.2461939405776	0.932314929520864	4.89346454554332	0.0699236197140648
65.2797282781182	0.932219841296401	4.89597962085886	0.0699164880972301
65.3205366079929	0.932795058090861	4.89904024559947	0.0699596293568145
65.3590332877615	0.932344393477742	4.90192749658211	0.0699258295108306
65.3972833915187	0.932325643687001	4.9047962543639	0.0699244232765251
65.428567722956	0.932454213680643	4.9071425792217	0.0699340660260482
65.4765267571592	0.932141493956529	4.91073950678694	0.0699106120467397
65.5090439686531	0.932103994375055	4.91317829764898	0.0699077995781291
65.5332392397646	0.932097298021219	4.91499294298235	0.0699072973515914
65.5786092258489	0.931450430240723	4.91839569193867	0.0698587822680542
65.6004620248528	0.93084708876016	4.92003465186396	0.069813531657012
65.5689619394057	0.930869856363202	4.91767214545543	0.0698152392272402
65.5444892702814	0.930756018347999	4.91583669527111	0.0698067013760999
65.5181672810722	0.9302069173335	4.91386254608041	0.0697655188000125
65.48851651571	0.930569859711376	4.91163873867825	0.0697927394783532
65.4631808305461	0.930149998325902	4.90973856229096	0.0697612498744427
65.4297697810111	0.930581243512897	4.90723273357584	0.0697935932634673
65.3993484656136	0.929649780694405	4.90495113492102	0.0697237335520804
65.3786977246649	0.929316971908783	4.90340232934987	0.0696987728931587
65.3566908156538	0.929849332038692	4.90175181117404	0.0697386999029019
65.3793141646932	0.929598888405252	4.90344856235199	0.0697199166303939
65.4069614999634	0.929254026182733	4.90552211249725	0.0696940519637049
65.4398485754742	0.928467874242465	4.90798864316056	0.0696350905681848
65.4709171529015	0.928548900123872	4.91031878646761	0.0696411675092904
65.4960062620541	0.928479927679369	4.91220046965406	0.0696359945759527
65.4729822269964	0.928232832222847	4.91047366702473	0.0696174624167135
65.4414821415492	0.927451367730264	4.90811116061619	0.0695588525797698
65.4054203998925	0.9265714668363	4.90540652999194	0.0694928600127225
65.3684339981934	0.925550942511791	4.9026325498645	0.0694163206883843
65.3057728693147	0.924923494157419	4.8979329651986	0.0693692620618064
65.2585535631454	0.924099842635677	4.8943915172359	0.0693074881976758
65.18442664974	0.923974620818953	4.8888319987305	0.0692980965614215
65.1392415956641	0.923756319683925	4.88544311967481	0.0692817239762944
65.0750085447132	0.922901864934531	4.88062564085349	0.0692176398700898
65.0100357657283	0.922004553520601	4.87575268242963	0.0691503415140451
64.9745904640999	0.921147420229673	4.8730942848075	0.0690860565172255
64.9163985254266	0.920353232664802	4.86872988940699	0.0690264924498601
64.8815388418251	0.919694311447408	4.86611541313688	0.0689770733585556
64.8323469275652	0.919773998058048	4.86242601956739	0.0689830498543536
64.7940043578037	0.919311949643408	4.85955032683528	0.0689483962232556
64.7624118063524	0.919613955201385	4.85718088547643	0.0689710466401039
64.7232370425526	0.919970201225425	4.85424277819145	0.0689977650919069
64.6790999365249	0.920513275521472	4.85093249523937	0.0690384956641104
64.6369970825907	0.921136036428152	4.8477747811943	0.0690852027321114
64.6105826273772	0.921080456691321	4.84579369705329	0.0690810342518491
64.5733188276653	0.920803897277921	4.8429989120749	0.0690602922958441
64.5146953809721	0.920783808216413	4.83860215357291	0.069058785616231
64.4707432069529	0.920351893394034	4.83530574052147	0.0690263920045526
64.4373013354166	0.919395654066349	4.83279760015624	0.0689546740549762
64.3972327335758	0.91914922824521	4.82979245501818	0.0689361921183908
64.3252633602695	0.918027588977793	4.82439475202021	0.0688520691733345
64.2750234979615	0.917216660528332	4.82062676234711	0.0687912495396249
64.2236740436024	0.915952388924218	4.81677555327018	0.0686964291693164
64.1833280437489	0.914794589346094	4.81374960328117	0.0686095942009571
64.0883962793877	0.912519168312848	4.80662972095408	0.0684389376234636
64.0459543834378	0.911180567181162	4.80344657875784	0.0683385425385872
64.0002453553379	0.911400207586958	4.80001840165035	0.0683550155690218
63.9528719391616	0.910522985234529	4.79646539543712	0.0682892238925897
63.9109231952344	0.909785716677263	4.79331923964258	0.0682339287507947
63.8688819853031	0.909197107175132	4.79016614889773	0.0681897830381349
63.8253304973023	0.908755817457383	4.78689978729767	0.0681566863093037
63.7898543736725	0.90888907489871	4.78423907802544	0.0681666806174032
63.7602344303117	0.908495329293189	4.78201758227338	0.0681371496969891
63.7815324332902	0.908290420865832	4.78361493249676	0.0681217815649374
63.7536077000073	0.908673452305209	4.78152057750055	0.0681505089228907
63.7031520836893	0.908313188468867	4.7777364062767	0.068123489135165
63.6786485925636	0.908467204607085	4.77589864444227	0.0681350403455314
63.6506930372793	0.909148223792137	4.77380197779595	0.0681861167844103
63.6760595444447	0.908759165634301	4.77570446583335	0.0681569374225726
63.6969876834061	0.909445541902429	4.77727407625546	0.0682084156426821
63.7254363907131	0.91003549067532	4.77940772930348	0.068252661800649
63.7577070261956	0.910557136639092	4.78182802696467	0.0682917852479319
63.7862790215082	0.910030803227635	4.78397092661312	0.0682523102420726
63.7572446961744	0.910486824923822	4.78179335221308	0.0682865118692867
63.7939845218622	0.909677905380512	4.78454883913967	0.0682258429035384
63.7601111423061	0.909395319248659	4.78200833567296	0.0682046489436495
63.7254363907131	0.909005591455447	4.77940772930348	0.0681754193591585
63.7528987939747	0.908434392473289	4.7814674095481	0.0681325794354967
63.7149877322331	0.907893996718776	4.77862407991748	0.0680920497539082
63.7540700300285	0.907789533598944	4.78155525225214	0.0680842150199208
63.7835050413808	0.90764623162687	4.78376287810356	0.0680734673720153
63.7547789360611	0.907423243044157	4.78160842020458	0.0680567432283118
63.7139089621835	0.906616332406998	4.77854317216376	0.0679962249305248
63.6784328385537	0.906356513878187	4.77588246289153	0.067976738540864
63.6376245086789	0.905124384772485	4.77282183815092	0.0678843288579364
63.6031038670931	0.904336223926066	4.77023279003198	0.0678252167944549
63.5588434730597	0.903855425720685	4.76691326047948	0.0677891569290514
63.5107919728522	0.902765259316297	4.76330939796391	0.0677073944487223
63.4751617392153	0.902085579402005	4.76063713044115	0.0676564184551504
63.4433226117526	0.901509023336786	4.75824919588144	0.0676131767502589
63.3957950855691	0.899486724478514	4.75468463141769	0.0674615043358886
63.3425038451209	0.898115980848416	4.75068778838407	0.0673586985636312
63.3827882009716	0.898682492382889	4.75370911507287	0.0674011869287167
63.3517812675472	0.897598352696946	4.75138359506604	0.0673198764522709
63.3282949024681	0.897126929386943	4.74962211768511	0.0672845197040207
63.2864386245453	0.895597482170949	4.7464828968409	0.0671698111628212
63.2607330753643	0.894647269561716	4.74455498065232	0.0670985452171287
63.223068589634	0.893808886061528	4.74173014422255	0.0670356664546146
63.1754485974463	0.892876083972268	4.73815864480847	0.0669657062979201
63.1505444203022	0.892774969029354	4.73629083152266	0.0669581226772015
63.1206162569273	0.89191180901998	4.73404621926955	0.0668933856764985
63.0665852884451	0.890922757558499	4.72999389663338	0.0668192068168874
63.0234344864627	0.890310041182566	4.7267575864847	0.0667732530886925
62.997081675252	0.890190176448918	4.7247811256439	0.0667642632336689
62.951958265179	0.890037499581467	4.72139686988843	0.06675281246861
62.9159889895266	0.890182810459699	4.71869917421449	0.0667637107844774
62.8787251898146	0.89008839187062	4.7159043892361	0.0667566293902965
62.8467935963477	0.889539290856121	4.71350951972608	0.066715446814209
62.8034578623568	0.889761609803458	4.71025933967676	0.0667321207352593
62.7665022826591	0.889197107175136	4.70748767119943	0.0666897830381352
62.7380843973535	0.888621890380676	4.70535632980152	0.0666466417785507
62.7032555357535	0.88806073592928	4.70274416518151	0.066604555194696
62.6684574961549	0.887584959989276	4.70013431221162	0.0665688719991957
62.6229950440663	0.88690695416345	4.69672462830497	0.0665180215622588
62.5840976782793	0.886387986741212	4.69380732587095	0.0664790990055909
62.5281865677107	0.885162888807038	4.6896139925783	0.0663872166605278
62.4901522179634	0.884541132353426	4.68676141634725	0.066340584926507
62.4241006689289	0.883455988214408	4.68180755016967	0.0662591991160806
62.3933094895144	0.883454983761332	4.67949821171358	0.0662591237820999
62.3618710480701	0.882886798138408	4.67714032860526	0.0662165098603806
62.3124942018017	0.882640372317269	4.67343706513512	0.0661980279237952
62.2712851859085	0.882093949844304	4.67034638894314	0.0661570462383228
62.2389529064232	0.881721632571058	4.66792146798174	0.0661291224428293
62.2045863748443	0.881262932333335	4.66534397811332	0.0660947199250002
62.2316172700861	0.880871530451664	4.66737129525646	0.0660653647838748
62.2025521227509	0.880462718050012	4.66519140920632	0.0660347038537509
62.1587848807402	0.880623430542066	4.66190886605551	0.0660467572906549
62.1220758770538	0.880537717212967	4.65915569077903	0.0660403287909725
62.0858292033886	0.880259483711114	4.65643719025414	0.0660194612783336
62.0514010278069	0.880153346502823	4.65385507708552	0.0660115009877117
62.0091132418642	0.880168078481262	4.65068349313981	0.0660126058860946
61.9841165987158	0.879551679110719	4.64880874490369	0.0659663759333039
62.013027636044	0.879336726152602	4.6509770727033	0.0659502544614451
61.9758563023364	0.879380922087918	4.64818922267523	0.0659535691565939
61.9479932130563	0.879023001975419	4.64609949097922	0.0659267251481564
61.8986163667879	0.877768105266675	4.64239622750909	0.0658326078950006
61.8610443470618	0.877308400575878	4.63957832602964	0.0657981300431908
61.8237189033471	0.875944688117315	4.63677891775103	0.0656958516087986
61.8570683088792	0.875614223055543	4.63928012316594	0.0656710667291657
61.8278798735382	0.875081862925633	4.63709099051537	0.0656311397194225
61.8068900905739	0.874659322998617	4.63551675679304	0.0655994492248963
61.771999584971	0.874565574044922	4.63289996887283	0.0655924180533692
61.7957633480627	0.874585328288738	4.6346822511047	0.0655938996216554
61.8252291814164	0.874130311045626	4.63689218860623	0.0655597733284219
61.8514587046215	0.873663910001	4.63885940284661	0.065524793250075
61.8275408315226	0.874019486389656	4.6370655623642	0.0655514614792242
61.7904619638192	0.872831888036956	4.63428464728644	0.0654623916027717
61.82356479334	0.872666153279532	4.6367673595005	0.0654499614959649
61.8024825443715	0.87157163424515	4.63518619082786	0.0653678725683862
61.7762530211664	0.871179562728088	4.63321897658748	0.0653384672046066
61.8013113083176	0.87161583018046	4.63509834812382	0.0653711872635345
61.7765612411806	0.870630126895897	4.63324209308855	0.0652972595171922
61.7489447279119	0.869839957143327	4.63117085459339	0.0652379967857495
61.7171980664534	0.868598453142255	4.62878985498401	0.0651448839856691
61.6935884133688	0.867272240265166	4.62701913100266	0.0650454180198874
61.6665883401284	0.8663437908059	4.62499412550963	0.0649757843104425
61.6116327116037	0.864972042722734	4.62087245337028	0.064872903204205
61.5848792143746	0.86365051729333	4.6188659410781	0.0647737887969997
61.6136361416957	0.861938929253014	4.62102271062718	0.0646454196939761
61.5888244305559	0.86156694679746	4.61916183229169	0.0646175210098095
61.5512215888284	0.860052566377604	4.61634161916213	0.0645039424783203
61.5068687287908	0.858524793250069	4.61301515465931	0.0643893594937552
61.4545637923878	0.85741018515418	4.60909228442909	0.0643057638865635
61.4065122921803	0.855244584323827	4.60548842191352	0.0641433438242871
61.3508785796245	0.853563129875774	4.60131589347183	0.064017234740683
61.2853818266155	0.85091204339237	4.59640363699617	0.0638184032544277
61.2490118649447	0.849401345967117	4.59367588987085	0.0637051009475337
61.1860116940504	0.847189875112996	4.58895087705378	0.0635392406334747
61.1217478210981	0.846125489670868	4.58413108658236	0.0634594117253151
61.0551106540368	0.844642916931726	4.57913329905276	0.0633482187698794
61.0156893142257	0.843294271269286	4.57617669856693	0.0632470703451965
60.9621823197676	0.841597080389725	4.57216367398257	0.0631197810292294
60.9066102512145	0.840644189238951	4.56799576884109	0.0630483141929213
60.8366443080002	0.839390966618673	4.56274832310002	0.0629543224964005
60.7758941432094	0.837451032912576	4.5581920607407	0.0628088274684432
60.7207844046776	0.83578799343757	4.55405883035082	0.0626840995078178
60.6271471643759	0.833399404024505	4.54703603732819	0.0625049553018378
60.564917543517	0.832468610841396	4.54236881576377	0.0624351458131047
60.5113797270574	0.831163826296574	4.53835347952931	0.0623372869722431
60.4553761504846	0.830509927344558	4.53415321128634	0.0622882445508418
60.4187596128024	0.829160612046735	4.53140697096018	0.0621870459035051
60.3771807328922	0.828295108313519	4.52828855496692	0.0621221331235139
60.3414888552525	0.827482505775599	4.52561166414394	0.0620611879331699
60.2901085788921	0.826273144272939	4.52175814341691	0.0619704858204704
60.2519817631405	0.825688552583117	4.51889863223554	0.0619266414437337
60.2216837357486	0.825241905782299	4.51662628018115	0.0618931429336724
60.181183625888	0.824651287374017	4.5135887719416	0.0618488465530513
60.149837650448	0.823938460508252	4.5112378237836	0.0617953845381189
60.1130053587559	0.823966585194356	4.50847540190669	0.0617974938895767
60.0789778691926	0.823492483342818	4.50592334018945	0.0617619362507114
60.0484640877908	0.823289918639297	4.50363480658431	0.0617467438979473
60.0187516784258	0.822857334181535	4.50140637588194	0.0617143000636151
59.9942481873001	0.82303445274048	4.49956861404751	0.061727583955536
59.965861123996	0.823017377038198	4.4974395842997	0.0617263032778649
59.9970838114303	0.823141259584155	4.49978128585728	0.0617355944688116
59.9680494860965	0.822611577995779	4.49760371145724	0.0616958683496835
59.9164226337247	0.821995513442928	4.49373169752935	0.0616496635082196
59.8671998974634	0.820876552717039	4.49003999230976	0.0615657414537779
59.829751165743	0.820375330632466	4.48723133743073	0.0615281497974349
59.7700181269988	0.819665182308228	4.48275135952491	0.0614748886731171
59.71823716462	0.817870559480362	4.4788677873465	0.0613402919610271
59.6647301701618	0.816827602370509	4.47485476276214	0.0612620701777882
59.5969834110495	0.816322027655936	4.46977375582871	0.0612241520741952
59.5329661141085	0.814313791140719	4.46497245855814	0.061073534335554
59.4754214374649	0.813073291592723	4.46065660780987	0.0609804968694542
59.3950993017748	0.812140154685771	4.45463244763311	0.0609105116014328
59.3172737481995	0.81106572471289	4.44879553111496	0.0608299293534667
59.2508523351481	0.809182375196706	4.44381392513611	0.0606886781397529
59.1630712751153	0.808070110824652	4.43723034563365	0.0606052583118489
59.0989306901687	0.806273813908327	4.43241980176265	0.0604705360431245
59.0254818607944	0.805592125087884	4.42691113955958	0.0604194093815913
58.9527727594541	0.804074061673418	4.42145795695906	0.0603055546255064
58.8744848758575	0.802246961529441	4.41558636568931	0.0601685221147081
58.8149059471204	0.801899755583079	4.41111794603403	0.060142481668731
58.741518761749	0.80016372585127	4.40561390713117	0.0600122794388453
58.6689329484144	0.799588509056818	4.40016997113108	0.0599691381792613
58.5566483972559	0.798563297284623	4.39174862979419	0.0598922472963467
58.4857577939991	0.797846452606557	4.38643183454994	0.0598384839454917
58.4189356949293	0.796910971975755	4.3814201771197	0.0597683228981817
58.3351614950807	0.796738875682188	4.37513711213105	0.0597554156761641
58.2760448963648	0.796386982288141	4.37070336722736	0.0597290236716105
58.2191474817509	0.796015334650278	4.36643606113132	0.0597011500987708
58.1549144308	0.796116449593193	4.36161858231	0.0597087337194894
58.0873526036962	0.795521813372616	4.35655144527721	0.0596641360029462
58.0232428407509	0.795445140121203	4.35174321305632	0.0596583855090902
57.9446467371402	0.795084876284861	4.34584850528551	0.0596313657213646
57.8763760040038	0.794517360297313	4.34072820030029	0.0595888020222985
57.7771599814457	0.794197609401678	4.33328699860843	0.0595648207051259
57.690858377481	0.793623731877993	4.32681437831107	0.0595217798908495
57.6064060936012	0.792594502293497	4.32048045702009	0.0594445876720123
57.5161900954566	0.791968393209892	4.31371425715925	0.0593976294907419
57.4255734112937	0.791221414939564	4.30691800584702	0.0593416061204673
57.3260491687215	0.790325107978703	4.29945368765411	0.0592743830984027
57.2513366372891	0.789678575015898	4.29385024779668	0.0592258931261924
57.1315623397866	0.789114072387584	4.284867175484	0.0591835554290688
57.0420244256732	0.788773562795058	4.27815183192549	0.0591580172096293
56.9049898073777	0.786926708407272	4.26787423555333	0.0590195031305454
56.8282738458533	0.786349817524354	4.262120538439	0.0589762363143265
56.7599106467127	0.784897043559781	4.25699329850346	0.0588672782669835
56.684427565245	0.784169484715569	4.25133206739337	0.0588127113536677
56.5961533531896	0.783386346134527	4.24471150148922	0.0587539759600895
56.5376223725007	0.782461914487563	4.24032167793755	0.0586846435865672
56.4831290739972	0.781465497036862	4.23623468054979	0.0586099122777647
56.4275878274456	0.78120735259651	4.23206908705842	0.0585905514447383
56.3732794609506	0.780814946261756	4.2279959595713	0.0585611209696317
56.3253204267474	0.780551444738336	4.22439903200605	0.0585413583553752
56.2593921657186	0.779793417484179	4.2194544124289	0.0584845063113134
56.2056694172505	0.778390531355676	4.21542520629379	0.0583792898516757
56.1590357291082	0.778261961362034	4.21192767968311	0.0583696471021526
56.1284294817021	0.777936183747947	4.20963221112766	0.058345213781096
56.0909499279803	0.777463086349478	4.20682124459852	0.0583097314762108
56.0530388662386	0.776835972812805	4.20397791496789	0.0582626979609603
56.0194120626938	0.776794790236714	4.20145590470203	0.0582596092677536
55.9888674592905	0.776820571198982	4.19916505944679	0.0582615428399237
55.9611584800176	0.776626376937756	4.19708688600132	0.0582469782703317
55.9922270574449	0.776553721498644	4.19941702930837	0.0582415291123983
55.9554255877542	0.776443901295742	4.19665691908156	0.0582332925971807
55.9172063059984	0.776289885157532	4.19379047294988	0.0582217413868149
55.8918706208344	0.776145578732375	4.19189029656258	0.0582109184049282
55.9119357437563	0.775602504436335	4.19339518078172	0.0581701878327252
55.8815452503601	0.775325945022935	4.19111589377701	0.0581494458767201
55.8526650350333	0.775075166571803	4.1889498776275	0.0581306374928852
55.8941206269378	0.774275956741555	4.19205904702034	0.0580706967556166
55.9281481165011	0.773806542337695	4.19461110873758	0.0580354906753271
55.8924870608628	0.774028191649649	4.19193652956471	0.0580521143737236
55.8571650472401	0.773808551243846	4.18928737854301	0.0580356413432884
55.8912541808061	0.773015033314358	4.19184406356046	0.0579761274985769
55.9183158980493	0.772384906418452	4.1938736923537	0.0579288679813839
55.8873089646249	0.772307898349347	4.19154817234687	0.057923092376201
55.8544835331169	0.772103324739675	4.18908626498377	0.0579077493554756
55.8836719684578	0.77154819700673	4.19127539763434	0.0578661147755048
55.8512472229682	0.77131215053403	4.18884354172261	0.0578484112900522
55.8151546593101	0.771246861084137	4.18613659944825	0.0578435145813103
55.7934251483118	0.77068001473198	4.18450688612339	0.0578010011048985
55.8188224774786	0.770621086818224	4.18641168581089	0.0577965815113668
55.786551841996	0.770458030602335	4.1839913881497	0.0577843522951751
55.757579160665	0.77029028693876	4.18181843704987	0.057771771520407
55.6956577598203	0.770239059831923	4.17717433198652	0.0577679294873942
55.653400795879	0.769690293635115	4.17400505969093	0.0577267720226336
55.60183558751	0.769815515451832	4.17013766906325	0.0577361636588874
55.5493148970972	0.769669200120532	4.16619861728229	0.0577251900090399
55.4915852884451	0.769207821341276	4.16186889663338	0.0576905866005957
55.4256262054149	0.768819767636522	4.15692196540612	0.0576614825727391
55.3475848978296	0.767526032075537	4.15106886733722	0.0575644524056653
55.2744442884695	0.766291894063684	4.14558332163521	0.0574718920547763
55.2101804155172	0.765710650550773	4.14076353116379	0.057428298791308
55.12643703767	0.76413533331101	4.13448277782525	0.0573101499983258
55.0478409340592	0.762973181102886	4.12858807005444	0.0572229885827165
54.9534947877249	0.76168111963036	4.12151210907937	0.057126083972277
54.8338746002295	0.76011182910905	4.11254059501721	0.0570083871831788
54.7259359512707	0.758705594803629	4.10444519634531	0.0569029196102722
54.6452131295623	0.758174573944487	4.09839098471717	0.0568630930458365
54.5471066990552	0.757011752100979	4.09103300242914	0.0567758814075734
54.4574763189375	0.755375163223626	4.08431072392031	0.0566531372417719
54.3606335904885	0.75430173770382	4.07704751928664	0.0565726303277865
54.2539586435878	0.753511902768942	4.06904689826908	0.0565133927076706
54.1339994140768	0.751555562995947	4.06004995605576	0.056366667224696
53.8008444007714	0.749119094652961	4.03506333005786	0.0561839320989721
53.6806694172506	0.748247899018985	4.02605020629379	0.0561185924264238
53.597789055443	0.747264874275956	4.01983417915822	0.0560448655706967
53.4716962476502	0.746579167643219	4.01037721857376	0.0559934375732414
53.3579938844267	0.745636655840897	4.001849541332	0.0559227491880673
53.2504867434877	0.744141025211775	3.99378650576158	0.0558105768908831
53.1371850662825	0.743439247329832	3.98528887997119	0.0557579435497374
53.0509759283221	0.741455117688417	3.97882319462416	0.0556091338266313
52.9191810502674	0.740158703585898	3.96893857877005	0.0555119027689424
52.8322630062743	0.738678139752906	3.96241972547057	0.055400860481468
52.7083893825834	0.737274918806712	3.95312920369376	0.0552956189105034
52.5780739605967	0.735459872099639	3.94335554704475	0.0551594904074729
52.4721695637314	0.733924732982892	3.93541271727985	0.0550443549737169
52.3431178438026	0.732797066997023	3.9257338382852	0.0549597800247767
52.2158846219575	0.731929554357656	3.91619134664681	0.0548947165768242
52.1185487414858	0.729555696923029	3.90889115561144	0.0547166772692272
52.0048772002637	0.729202799075907	3.90036579001977	0.054690209930693
51.9039967896292	0.728150801888376	3.89279975922219	0.0546113101416282
51.7762087717585	0.726761978102921	3.88321565788189	0.0545071483577191
51.6784105612656	0.725331302106007	3.87588079209492	0.0543998476579505
51.446228424599	0.722388924230756	3.85846713184492	0.0541791693173067
51.3380431996289	0.721364047276261	3.85035323997217	0.0541023035457195
51.2162962940358	0.720020089061507	3.84122222205268	0.054001506679613
51.0980630966041	0.718269327351258	3.83235473224531	0.0538701995513444
51.0032854422499	0.71652593163023	3.82524640816874	0.0537394448722672
50.9009255755475	0.714947601031241	3.81756941816606	0.0536210700773431
50.822421937941	0.713633106773365	3.81168164534557	0.0535224830080024
50.7222196113376	0.712091271302775	3.80416647085032	0.0534068453477081
50.6251611288787	0.71090903003315	3.7968870846659	0.0533181772524863
50.5187019359879	0.709926340107813	3.78890264519909	0.053244475508086
50.4345886941237	0.709031707235411	3.78259415205928	0.0531773780426558
50.334509655526	0.707945893461016	3.77508822416445	0.0530959420095762
50.2284511486536	0.706481400877223	3.76713383614902	0.0529861050657917
50.1140398793975	0.70554056316336	3.75855299095481	0.052915542237252
49.9972244940309	0.70450731576657	3.74979183705232	0.0528380486824927
49.8751077244208	0.704361670070647	3.74063307933156	0.0528271252552985
49.7390902321721	0.702933002979883	3.73043176741291	0.0527199752234912
49.5968158736359	0.702214819031042	3.71976119052269	0.0526661114273281
49.4705997778375	0.700610372652093	3.71029498333781	0.052545777948907
49.3	0.700000000000003	3.6975	0.0525000000000002
48.8519163995726	0.653628585550429	3.66389372996795	0.0490221439162822
48.6804420405983	0.628135598997837	3.65103315304487	0.0471101699248377
48.5247930021368	0.616852726126162	3.63935947516026	0.0462639544594621
48.3339877136752	0.581866446235921	3.62504907852564	0.0436399834676941
48.1358707264957	0.563928041859121	3.61019030448718	0.0422946031394341
47.9440972222222	0.534809026298298	3.59580729166667	0.0401106769723723
47.7766960470086	0.518711332299354	3.58325220352564	0.0389033499224515
47.6111645299146	0.494667052988603	3.57083733974359	0.0371000289741453
47.4846287393162	0.474257324493379	3.56134715544872	0.0355692993370035
47.3674078525641	0.450630613740564	3.55255558894231	0.0337972960305423
47.2275507478632	0.430404104102401	3.54206630608974	0.03228030780768
47.1345352564103	0.409623676989419	3.53509014423077	0.0307217757742064
47.0093015491453	0.400334907027087	3.5256976161859	0.0300251180270315
46.9038661858975	0.386103488827914	3.51778996394231	0.0289577616620935
46.7887152777778	0.375378794334708	3.50915364583333	0.0281534095751031
46.7046140491453	0.374484004567691	3.5028460536859	0.0280863003425768
46.6133680555556	0.356814037120998	3.49600260416667	0.0267610527840748
46.5028245192308	0.341662263732893	3.48771183894231	0.025624669779967
46.4424278846154	0.324397082133181	3.48318209134615	0.0243297811599886
46.3398303952991	0.307102074207904	3.47548727964744	0.0230326555655928
46.2574986645299	0.305508496241885	3.46931239983974	0.0229131372181413
46.1098290598291	0.282623182724592	3.45823717948718	0.0211967387043444
46.0124399038461	0.265285565762788	3.45093299278846	0.0198964174322091
45.9084067841881	0.26315511393657	3.4431305088141	0.0197366335452427
45.7869791666667	0.244053482862647	3.4340234375	0.0183040112146985
45.6890558226496	0.230069197075316	3.42667918669872	0.0172551897806487
45.5661925747863	0.211794181309976	3.41746444310897	0.0158845635982482
45.4215611645299	0.195274657849438	3.40661708733974	0.0146455993387079
45.2526909722222	0.1842389173896	3.39395182291667	0.01381791880422
45.0425881410256	0.169491929848483	3.37819411057692	0.0127118947386363
44.8660056089744	0.154672506945275	3.36495042067308	0.0116004380208956
44.648624465812	0.146772791573639	3.3486468349359	0.0110079593680229
44.2735243055556	0.124347655650816	3.32051432291667	0.00932607417381117
44.0461939102564	0.108271266170135	3.30346454326923	0.00812034496276013
43.7315905448718	0.089378419375187	3.27986929086538	0.00670338145313902
43.3594618055556	0.0638513455933776	3.25195963541667	0.00478885091950332
43.098577724359	0.0532715218243496	3.23239332932692	0.00399536413682622
42.7042467948718	0.0204838682187756	3.20281850961538	0.00153629011640817
42.3270766559829	0.000274402195216794	3.17453074919872	2.05801646412596E-05
42.1009481837607	-0.00016873178463328	3.15757111378205	-1.2654883847496E-05
41.7437099358975	-0.0178855691715043	3.13077824519231	-0.00134141768786282
41.1470552884616	-0.0522795834540588	3.08602914663462	-0.00392096875905441
40.9796541132479	-0.0722589606803794	3.07347405849359	-0.00541942205102846
40.7618723290598	-0.0851950641692056	3.05714042467949	-0.00638962981269042
40.6121327457265	-0.108225248410683	3.04590995592949	-0.00811689363080124
40.4379874465812	-0.130560905356802	3.03284905849359	-0.00979206790176015
40.2699853098291	-0.141626472142207	3.02024889823718	-0.0106219854106655
40.1208800747863	-0.163020469381145	3.00906600560897	-0.0122265352035859
39.9683693910256	-0.17226663030695	2.99762770432692	-0.0129199972730213
39.8324185363248	-0.197874661258155	2.98743139022436	-0.0148405995943616
39.6576055021368	-0.207384998210415	2.97432041266026	-0.0155538748657811
39.5612847222222	-0.215493497861026	2.96709635416667	-0.0161620123395769
39.4202590811966	-0.222434509910862	2.95651943108975	-0.0166825882433146
39.3188969017094	-0.226925502360537	2.94891726762821	-0.0170194126770403
39.2453125	-0.239716735125185	2.9433984375	-0.0179787551343889
39.1351696047009	-0.243602679256213	2.93513772035257	-0.018270200944216
39.0153445512821	-0.242959282804698	2.92615084134615	-0.0182219462103523
38.9345819978632	-0.245852436384709	2.92009364983974	-0.0184389327288532
38.821000267094	-0.248025497247454	2.91157502003205	-0.0186019122935591
38.7362980769231	-0.261149080496992	2.90522235576923	-0.0195861810372744
38.6398771367521	-0.269807236718762	2.89799078525641	-0.0202355427539072
38.4698717948718	-0.280310364222039	2.88524038461538	-0.0210232773166529
38.3637353098291	-0.2912992347417	2.87728014823718	-0.0218474426056275
38.3	-0.299999999999997	2.8725	-0.0224999999999998
38.1713202125171	-0.299999999999997	2.86284901593878	-0.0224999999999998
38.1103719049688	-0.299999999999997	2.85827789287266	-0.0224999999999998
38.0229257860795	-0.299999999999997	2.85171943395596	-0.0224999999999998
37.9357803989708	-0.299999999999997	2.84518352992281	-0.0224999999999998
37.868015504394	-0.299999999999997	2.84010116282955	-0.0224999999999998
37.7796671901627	-0.299999999999997	2.83347503926221	-0.0224999999999998
37.7024459518161	-0.299999999999997	2.82768344638621	-0.0224999999999998
37.6256925184616	-0.299999999999997	2.82192693888462	-0.0224999999999998
37.5308617636248	-0.299999999999997	2.81481463227186	-0.0224999999999998
37.456213452735	-0.299999999999997	2.80921600895513	-0.0224999999999998
37.3847395328633	-0.299999999999997	2.80385546496475	-0.0224999999999998
37.3	-0.299999999999997	2.7975	-0.0224999999999998
