# Supplementary material for: Tendon-motion tracking in an ultrasound image sequence using optical-flow-based block matching
Source: Biomed Eng Online. 2017 Apr 20;16:47. doi: 10.1186/s12938-017-0335-x (PMC5399340; doi:10.1186/s12938-017-0335-x)
Supplement: Supplementary file 7 — Additional file 7. Tracking results (point coordinates). [file 12938_2017_335_MOESM7_ESM.txt]

0	0	0	0
0.07684927	-1.130653266	0.002036506	-0.029962312
-0.137179538	-2.550753769	-0.003635258	-0.067594975
-0.078516077	-3.748492462	-0.002080676	-0.09933505
0.003902767	-6.126633166	0.000103423	-0.162355779
0.251674245	-7.012311558	0.006669367	-0.185826256
0.351289654	-7.385427136	0.009309176	-0.195713819
0.435415958	-7.261055276	0.011538523	-0.192417965
0.509473666	-8.287688442	0.013501052	-0.219623744
0.624320706	-8.72638191	0.016544499	-0.231249121
0.895983079	-10.69748744	0.023743552	-0.283483417
1.151587193	-11.99396985	0.030517061	-0.317840201
1.402177336	-12.84271357	0.037157699	-0.34033191
1.734346144	-14.15653266	0.045960173	-0.375148116
2.053492178	-15.29020101	0.054417543	-0.405190327
2.184397477	-15.3701005	0.057886533	-0.407307663
2.122549466	-15.6120603	0.056247561	-0.413719598
2.00934213	-15.76582915	0.053247566	-0.417794472
2.090798833	-15.79296482	0.055406169	-0.418513568
2.015616369	-15.86457286	0.053413834	-0.420411181
1.927871876	-16.88517588	0.051088605	-0.447457161
2.029370912	-17.65778894	0.053778329	-0.467931407
2.27192515	-18.58341709	0.060206016	-0.492460553
3.305534959	-15.82839196	0.087596676	-0.419452387
3.947892409	-10.55728643	0.104619149	-0.27976809
4.359688497	-9.281909548	0.115531745	-0.245970603
4.884082115	-8.121859296	0.129428176	-0.215229271
5.646408986	-6.736432161	0.149629838	-0.178515452
6.408342871	-3.753015075	0.169821086	-0.099454899
6.801844741	-3.883417085	0.180248886	-0.102910553
7.603781984	-1.620603015	0.201500223	-0.04294598
8.19660953	0.759045226	0.217210153	0.020114698
8.554444449	0.649748744	0.226692778	0.017218342
9.2	0.9	0.2438	0.02385
10.37074995	0.938181313	0.274824874	0.024861805
10.98017645	1.023809398	0.290974676	0.027130949
11.91340374	1.15340673	0.315705199	0.030565278
12.8680843	1.343289092	0.341004234	0.035597161
13.42332158	1.402811925	0.355718022	0.037174516
14.52059258	1.528312448	0.384795703	0.04050028
15.31731561	1.667103783	0.405908864	0.04417825
16.28453248	1.785673076	0.431540111	0.047320337
15.81308629	1.827236638	0.419046787	0.048421771
16.93925146	1.906004949	0.448890164	0.050509131
17.71344958	1.985583094	0.469406414	0.052617952
18.45317283	2.01607098	0.48900908	0.053425881
20.06979086	2.112369824	0.531849458	0.0559778
21.37354703	2.264594884	0.566398996	0.060011764
22.3649873	2.396883725	0.592672163	0.063517419
24.2	2.7	0.6413	0.07155
26.12863401	3.028898086	0.692408801	0.080265799
26.97925869	3.204540712	0.714950355	0.084920329
28.31737551	3.514762874	0.750410451	0.093141216
29.56854241	3.738292487	0.783566374	0.099064751
30.60992673	3.921306289	0.811163058	0.103914617
31.25848829	4.002372116	0.82834994	0.106062861
32.35653851	4.171567102	0.857448271	0.110546528
33.6384772	4.302845855	0.891419646	0.114025415
34.44331533	4.377874502	0.912747856	0.116013674
35.68150337	4.492974295	0.945559839	0.119063819
36.95724953	4.584421337	0.979367112	0.121487165
37.88725312	4.643219716	1.004012208	0.123045322
39	4.7	1.0335	0.12455
39.96520836	4.731649996	1.059078021	0.125388725
40.38743375	4.750945156	1.070266994	0.125900047
40.92843299	4.771469441	1.084603474	0.12644394
41.41907494	4.801720776	1.097605486	0.127245601
42.03303127	4.847887175	1.113875329	0.12846901
42.32668172	4.85588709	1.121657066	0.128681008
42.9605635	4.912119607	1.138454933	0.13017117
43.76281231	4.965173349	1.159714526	0.131577094
44.19622004	5.019466814	1.171199831	0.133015871
44.95466521	5.129865644	1.191298628	0.13594144
45.81788059	5.258690769	1.214173836	0.139355305
46.22513251	5.321905993	1.224966011	0.141030509
46.85783874	5.427854539	1.241732727	0.143838145
47.41979202	5.523429686	1.256624488	0.146370887
47.88496878	5.568557684	1.268951673	0.147566779
48.47268113	5.64048275	1.28452605	0.149472793
49	5.7	1.2985	0.15105
49.62324213	5.87665461	1.315015917	0.155731347
50.0145724	5.947113533	1.325386169	0.157598509
50.78261665	6.085269388	1.345739341	0.161259639
51.48189711	6.224017098	1.364270273	0.164936453
52.04092835	6.26367138	1.379084601	0.165987292
52.77905119	6.379900418	1.398644857	0.169067361
53.57179193	6.514392409	1.419652486	0.172631399
54.08892313	6.585415003	1.433356463	0.174513498
55.49610262	6.666245479	1.47064672	0.176655505
56.90465975	6.729263939	1.507973483	0.178325494
57.48556503	6.755812861	1.523367473	0.179029041
58.34881679	6.804936822	1.546243645	0.180330826
59.40639805	6.853299826	1.574269548	0.181612445
60.1	6.9	1.59265	0.18285
60.57095137	6.880057118	1.605130211	0.182321514
61.13260656	6.798881843	1.620014074	0.180170369
61.53773536	6.825891863	1.630749987	0.180886134
61.87986995	6.86848831	1.639816554	0.18201494
62.00290398	6.960796747	1.643076955	0.184461114
62.29264374	7.013074205	1.650755059	0.185846466
62.41114118	7.046328477	1.653895241	0.186727705
62.13172077	7.215746164	1.6464906	0.191217273
62.40332816	7.407962631	1.653688196	0.19631101
62.68955346	7.486814463	1.661273167	0.198400583
62.93746977	7.652020911	1.667842949	0.202778554
63.43442253	7.860695097	1.681012197	0.20830842
64.00874937	8.022464785	1.696231858	0.212595317
64.22664577	8.076000774	1.702006113	0.214014021
64.76152947	8.187187182	1.716180531	0.21696046
65.26663129	8.282399923	1.729565729	0.219483598
65.66100669	8.341405683	1.740016677	0.221047251
66.24612894	8.45622247	1.755522417	0.224089895
67.06817606	8.55584007	1.777306666	0.226729762
67.53004025	8.590836923	1.789546067	0.227657178
68.29750826	8.748782613	1.809883969	0.231842739
69.15751434	8.881025219	1.83267413	0.235347168
69.6	8.9	1.8444	0.23585
70.12877452	8.926047986	1.858412525	0.236540272
70.60922823	8.949244002	1.871144548	0.237154966
71.00108983	8.947469443	1.88152888	0.23710794
71.27984274	8.90196469	1.888915833	0.235902064
71.56809359	8.85747397	1.89655448	0.23472306
71.84165824	8.818306926	1.903803943	0.233685134
72.08186135	8.8485378	1.910169326	0.234486252
72.42506971	8.686609325	1.919264347	0.230195147
72.80509449	8.684137619	1.929335004	0.230129647
73.08471409	8.73775464	1.936744923	0.231550498
73.42743568	8.776287913	1.945827045	0.23257163
73.8402165	8.73578995	1.956765737	0.231498434
74.14537371	8.797772748	1.964852403	0.233140978
74.56481497	8.955708465	1.975967597	0.237326274
74.91006539	9.173915799	1.985116733	0.243108769
75.19619108	9.549298325	1.992699064	0.253056406
75.41253059	9.628392938	1.998432061	0.255152413
75.66624454	9.668574015	2.00515548	0.256217211
76.09768883	9.553227705	2.016588754	0.253160534
76.29981704	9.577627886	2.021945152	0.253807139
76.62748438	9.554812132	2.030628336	0.253202522
76.9144174	9.516595745	2.038232061	0.252189787
77.02371504	9.499864192	2.041128448	0.251746401
77.4	9.6	2.0511	0.2544
77.64855808	9.605961616	2.057686789	0.254557983
77.75170211	9.661572024	2.060420106	0.256031659
78.11978841	9.755434568	2.070174393	0.258519016
78.57964964	9.88361872	2.082360715	0.261915896
78.8683754	9.949403368	2.090011948	0.263659189
79.08088828	9.994068474	2.095643539	0.264842815
79.39559384	10.04010644	2.103983237	0.266062821
79.75534124	10.13028294	2.113516543	0.268452498
79.97678026	10.17381967	2.119384677	0.269606221
80.44803408	10.43846277	2.131872903	0.276619263
80.81922104	10.64715695	2.141709358	0.282149659
80.90302116	10.70479844	2.143930061	0.283677159
81.19629221	10.76919142	2.151701744	0.285383573
81.54595071	10.7567228	2.160967694	0.285053154
81.74795186	10.79796515	2.166320724	0.286146077
82.12556331	10.85400811	2.176327428	0.287631215
82.41433605	10.91138631	2.183979905	0.289151737
82.71827151	10.97096486	2.192034195	0.290730569
82.97924399	10.94758855	2.198949966	0.290111097
83.2452433	10.96041449	2.205998947	0.290450984
83.56492872	11.08466811	2.214470611	0.293743705
83.68922538	11.18881774	2.217764472	0.29650367
84.03689898	11.2203372	2.226977823	0.297338936
84.39706919	11.2037876	2.236522333	0.296900371
84.4850505	11.20275325	2.238853838	0.296872961
84.77496251	11.27880617	2.246536506	0.298888364
85.08738955	11.46401121	2.254815823	0.303796297
85.2	11.6	2.2578	0.3074
85.61265892	11.79731208	2.268735461	0.31262877
86.08281891	11.8187271	2.281194701	0.313196268
86.7322793	11.82359108	2.298405402	0.313325164
86.90561664	11.86275626	2.302998841	0.314363041
87.50687552	11.9950126	2.318932201	0.317867834
87.93706871	12.08818822	2.330332321	0.320336988
88.08163776	12.16028659	2.334163401	0.322247595
88.49074723	12.22274145	2.345004802	0.323902648
88.96175909	12.34131785	2.357486616	0.327044923
89.10512133	12.43523657	2.361285715	0.329533769
89.25648757	12.53499883	2.365296921	0.332177469
89.41573359	12.61138696	2.36951694	0.334201754
89.51785123	12.62133448	2.372223058	0.334465364
89.9630231	12.63568997	2.384020112	0.334845784
90.28518882	12.66152987	2.392557504	0.335530541
90.65289397	12.6193416	2.40230169	0.334412552
90.98155519	12.60993452	2.411011212	0.334163265
91.88840386	12.58073375	2.435042702	0.333389444
92.67018771	12.54378102	2.455759974	0.332410197
93.06911026	12.54221036	2.466331422	0.332368574
93.69876473	12.53651882	2.483017265	0.332217749
94.09135152	12.54347702	2.493420815	0.332402141
94.53540531	12.58654351	2.505188241	0.333543403
94.37152726	12.59993634	2.500845472	0.333898313
94.74574565	12.6971315	2.51076226	0.336473985
94.60353698	12.71000078	2.50699373	0.336815021
94.74267538	12.72290384	2.510680897	0.337156952
94.88477756	12.75504326	2.514446605	0.338008646
95.19093527	12.81486346	2.522559785	0.339593882
95.05291495	12.85470419	2.518902246	0.340649661
95.16727819	12.92550212	2.521932872	0.342525806
95.45361222	12.88892093	2.529520724	0.341556405
95.59594512	12.899544	2.533292546	0.341837916
95.74078038	12.92722478	2.53713068	0.342571457
96.10775789	12.92016525	2.546855584	0.342384379
96.2027234	12.9318692	2.54937217	0.342694534
96.34441739	12.93681763	2.553127061	0.342825667
96.67194278	12.93068699	2.561806484	0.342663205
96.80092975	12.90812352	2.565224638	0.342065273
97.3	12.9	2.57845	0.34185
97.84594758	12.86902266	2.592917611	0.3410291
98.5920048	12.82531917	2.612688127	0.339870958
99.04611452	12.79188708	2.624722035	0.338985008
100.0390647	12.72284996	2.651035214	0.337155524
100.7306552	12.65844794	2.669362363	0.335448871
100.940177	12.63305498	2.67491469	0.334775957
101.5743555	12.59871812	2.691720421	0.33386603
101.9980945	12.56800034	2.702949504	0.333052009
102.4142355	12.55548185	2.71397724	0.332720269
102.9005087	12.5228062	2.726863481	0.331854364
103.278062	12.49251115	2.736868643	0.331051546
103.4645976	12.4818467	2.741811837	0.330768938
103.6557006	12.4580408	2.746876067	0.330138081
103.8279153	12.42939955	2.751439755	0.329379088
103.9826929	12.40328722	2.755541363	0.328687111
104.2961966	12.39338663	2.76384921	0.328424746
104.5027091	12.37137544	2.76932179	0.327841449
104.3435989	12.34888961	2.76510537	0.327245575
103.9371902	12.34616046	2.75433554	0.327173252
103.499493	12.31769721	2.742736565	0.326418976
103.6285527	12.3167331	2.746156645	0.326393427
103.4854068	12.2996685	2.742363281	0.325941215
103.0991457	12.27830251	2.732127361	0.325375017
102.9092379	12.25650639	2.727094804	0.324797419
102.4904291	12.24102885	2.715996371	0.324387264
102.6130859	12.23664589	2.719246776	0.324271116
102.2305598	12.21918081	2.709109833	0.323808291
102.1087994	12.2016564	2.705883183	0.323343895
101.9898775	12.18755826	2.702731755	0.322970294
101.3552722	12.15759694	2.685914713	0.322176319
101.7162421	12.15227213	2.695480416	0.322035211
101.5493205	12.13063916	2.691056992	0.321461938
100.8341035	12.08825575	2.672103743	0.320338777
100.2848051	12.0209911	2.657547336	0.318556264
99.9097703	11.98755159	2.647608913	0.317670117
99.35782541	11.92266011	2.632982373	0.315950493
98.70953933	11.8229942	2.615802792	0.313309346
98.07992817	11.76598611	2.599118096	0.311798632
97.42553806	11.64602957	2.581776759	0.308619784
96.61144015	11.55086528	2.560203164	0.30609793
95.76511469	11.45131062	2.537775539	0.303459731
95.96240708	11.42705233	2.543003788	0.302816887
95.42356664	11.37623674	2.528724516	0.301470274
94.9814302	11.34554121	2.5170079	0.300656842
95.15688896	11.33793964	2.521657557	0.3004554
94.45270622	11.30472262	2.502996715	0.299575149
93.70349027	11.27559932	2.483142492	0.298803382
93.32711085	11.272974	2.473168438	0.298733811
92.49068842	11.2455935	2.451003243	0.298008228
91.51466305	11.23742829	2.425138571	0.29779185
90.960093	11.2295894	2.410442465	0.297584119
90.33383265	11.21176835	2.393846565	0.297111861
89.51973474	11.18568568	2.372272971	0.296420671
89.01181994	11.14884957	2.358813228	0.295444514
88.80872231	11.13298638	2.353431141	0.295024139
88.28490717	11.10100786	2.33955004	0.294176708
87.71879068	11.07370894	2.324547953	0.293453287
87.3183153	11.05720054	2.313935355	0.293015814
86.56199221	11.02693516	2.293892794	0.292213782
85.97075531	11.00112689	2.278225016	0.291529863
85.45545592	10.98978756	2.264569582	0.29122937
84.85837111	10.97632722	2.248746834	0.290872671
84.36881108	10.95324068	2.235773494	0.290260878
83.88710518	10.93418854	2.223008287	0.289755996
83.36563773	10.9195861	2.2091894	0.289369032
82.7	10.9	2.19155	0.28885
82.33647475	10.86604255	2.181916581	0.287950128
82.15820717	10.8406383	2.17719249	0.287276915
81.74875866	10.76910638	2.166342104	0.285381319
81.19385941	10.67882979	2.151637274	0.282988989
80.71816762	10.62923404	2.139031442	0.281674702
80.23091373	10.55838298	2.126119214	0.279797149
79.53160007	10.51589362	2.107587402	0.278671181
79.1062613	10.4813617	2.096315924	0.277756085
78.29984078	10.423	2.074945781	0.2762095
77.37592987	10.32995745	2.050462142	0.273743872
76.96727384	10.2807234	2.039632757	0.27243917
76.27328402	10.17453191	2.021242027	0.269625096
75.68715289	10.0526383	2.005709552	0.266394915
74.99549987	9.864234043	1.987380747	0.261402202
74.77687672	9.767106383	1.981587233	0.258828319
73.90793148	9.568446809	1.958560184	0.25356384
73.03583664	9.42587234	1.935449671	0.249785617
72.46419369	9.322978723	1.920301133	0.247058936
71.33405485	9.120893617	1.890352453	0.241703681
70.11692597	8.979255319	1.858098538	0.237950266
69.3	8.9	1.83645	0.23585
68.23009238	8.66203941	1.808097448	0.229544044
67.09643236	8.399697492	1.778055457	0.222591984
66.61132157	8.310554178	1.765200022	0.220229686
65.27282272	8.213705306	1.729729802	0.217663191
63.5	8.2	1.68275	0.2173
